# Supplementary material for: Development of stock correlation networks using mutual information and financial big data
Source: PLoS One. 2018 Apr 18;13(4):e0195941. doi: 10.1371/journal.pone.0195941 (PMC5905993; doi:10.1371/journal.pone.0195941)
Supplement: S1 Table — (XLSX) [file pone.0195941.s006.xlsx]

## Sheet: Sheet1
	chemical	chemical	chemical	chemical	chemical	chemical	chemical	chemical	chemical	chemical	chemical	chemical	chemical	chemical	chemical	chemical	chemical	chemical	chemical	chemical	chemical	chemical	chemical	chemical	chemical	chemical	chemical	chemical	chemical	chemical	chemical	chemical	chemical	chemical	chemical	chemical	chemical	chemical	chemical	chemical	chemical	chemical	chemical	chemical	chemical	chemical	chemical	chemical	chemical
	600028	600063	600075	600078	600096	600141	600143	600146	600155	600160	600176	600182	600227	600228	600249	600256	600273	600281	600299	600309	600315	600328	600352	600367	600378	600387	600389	600409	600423	600426	600444	600458	600469	600470	600486	600500	600527	600538	600589	600596	600618	600623	600636	600688	600691	600722	600727	600731	600746
	中国石化	皖维高新	新疆天业	澄星股份	云天化	兴发集团	金发科技	商赢环球	宝硕股份	巨化股份	中国巨石	S佳通	赤天化	昌九生化	两面针	广汇能源	嘉化能源	太化股份	安迪苏	万华化学	上海家化	兰太实业	浙江龙盛	红星发展	天科股份	海越股份	江山股份	三友化工	柳化股份	华鲁恒升	国机通用	时代新材	风神股份	六国化工	扬农化工	中化国际	江南高纤	国发股份	广东榕泰	新安股份	氯碱化工	华谊集团	三爱富	上海石化	阳煤化工	金牛化工	鲁北化工	湖南海利	江苏索普
	1	2	3	4	5	6	7	8	9	10	11	12	13	14	15	16	17	18	19	20	21	22	23	24	25	26	27	28	29	30	31	32	33	34	35	36	37	38	39	40	41	42	43	44	45	46	47	48	49
2014-01-02	4.46	2.07	6.51	5.85	8.99	12.48	5.61	9.45	3.85	5.28	7.69	13.39	2.76	11.8	5.57	8.76	7.17	4.27	4.88	20.34	45.15	7.08	13.18	8.36	10.66	19.93	39.36	4.63	4.23	6.75	12.28	9.97	8.08	6.52	35.67	7.67	6.71	5.03	5.09	10.96	6.56	9.54	11.28	3.05	6.32	4.64	4.64	7.39	5.91
2014-01-03	4.38	2.07	6.59	5.72	8.88	12.48	5.64	9.45	3.88	5.12	7.6	13.36	2.71	11.42	5.5	8.85	7	4.23	4.85	19.84	45.14	6.91	13.14	8.22	10.61	19.71	39.05	4.5	4.19	6.48	12.28	9.75	7.94	6.45	34.22	7.4	6.46	5.01	5.07	10.85	6.44	9.35	11.15	2.93	6.22	4.41	4.64	7.29	5.95
2014-01-06	4.48	2.07	6.36	5.54	8.58	12.48	5.4	9.45	3.85	4.9	7.45	12.69	2.62	12.56	5.23	8.67	6.67	4.13	4.66	19	43.94	6.75	12.59	8.01	10.25	19.07	36.61	4.41	4.15	6.2	12.28	9.38	7.67	6.18	31.63	7.13	6.36	4.97	4.85	10.1	6.24	9.06	10.65	2.87	5.89	4.21	4.64	7.17	5.85
2014-01-07	4.4	2.07	6.31	5.55	8.71	12.48	5.45	9.45	3.79	4.99	7.4	12.74	2.62	13.82	5.24	8.66	6.68	4.18	4.96	19.12	44.61	6.7	12.54	8	10.9	19.02	36.9	4.4	4.22	6.16	12.28	9.38	7.7	6.11	31.79	7.18	6.43	4.97	4.81	10.11	6.22	9.08	10.72	2.87	5.79	4.24	4.64	7.18	5.95
2014-01-08	4.39	2.07	6.23	5.56	8.63	12.48	5.44	9.45	3.82	4.97	7.29	12.43	2.63	13.82	5.13	8.61	6.7	4.32	4.85	18.97	43.64	6.7	12.21	7.88	11.06	18.69	35.75	4.39	4.21	6.05	12.28	9.36	7.65	6.17	31.27	7.02	6.39	4.84	4.74	10.06	6.11	9.06	10.68	2.83	5.53	4.22	4.64	7.03	6
2014-01-09	4.4	2.07	6.03	5.36	8.49	12.48	5.34	9.45	3.81	4.79	7.15	12.38	2.58	13.97	4.97	8.52	6.42	4.24	4.69	18.65	43.32	6.72	11.79	7.86	10.75	18.66	36	4.36	4.17	5.92	12.28	9.31	7.64	5.85	30.77	7.07	6.21	4.68	4.66	9.88	6.02	8.91	10.5	3.1	5.39	4.08	4.64	6.95	6.31
2014-01-10	4.42	2.07	6.03	5.2	8.35	12.48	5.3	9.45	3.64	4.62	7.14	11.84	2.53	13.49	4.92	8.18	6.14	4.13	4.62	18.68	43.88	6.57	11.68	8.11	10.84	18.72	34.57	4.42	4.22	5.77	12.28	9.53	7.5	5.65	29.54	7.26	6.24	4.67	4.69	9.41	5.9	8.59	10.41	2.98	5.93	3.94	4.64	6.9	6.31
2014-01-13	4.48	2.07	6.12	5.2	8.18	12.48	5.2	9.45	3.64	4.6	7.16	11.81	2.53	12.44	4.93	7.36	6.24	4.1	4.6	18.28	43.62	6.58	11.38	7.96	10.82	17.83	33.95	4.42	4.23	5.75	12.28	9.54	7.53	5.66	30.11	7.47	6.1	4.74	4.79	9.29	5.87	8.6	10.19	2.87	5.81	3.95	4.64	6.8	6.23
2014-01-14	4.59	2.07	6.17	5.28	8.26	12.48	5.25	9.45	3.74	4.82	7.23	12.14	2.59	12.59	5.02	7.19	6.3	4.16	4.61	18.45	44.26	6.72	11.69	8.01	11.16	17.94	35.03	4.45	4.28	5.94	12.28	9.55	7.73	5.77	30.88	7.51	6.18	4.75	4.82	9.49	6.02	8.74	10.34	3	6.08	4.07	4.64	6.88	6.37
2014-01-15	4.65	2.07	6.27	5.28	8.26	12.48	5.14	9.45	3.73	4.89	7.18	12.1	2.59	12.25	4.99	6.9	6.93	4.14	4.57	18.64	42.39	6.72	11.67	8.12	11.03	18.05	35.96	4.47	4.29	5.98	12.28	9.51	7.7	5.76	31.69	7.58	6.04	4.77	4.8	9.66	6	8.75	10.3	3.02	6.02	4.08	4.64	6.97	6.29
2014-01-16	4.62	2.07	6.26	5.28	8.35	12.48	5.18	9.45	3.73	4.9	7.1	12.1	2.57	12.51	4.99	7.1	6.93	4.1	4.52	19.17	39.14	6.76	11.85	8.08	11.05	18.31	35.7	4.4	4.28	5.99	12.28	9.39	7.77	5.78	31.56	7.6	6.05	4.81	4.8	9.67	6	8.76	10.31	2.98	6.23	4.02	4.64	6.96	6.19
2014-01-17	4.66	2.07	6.17	5.2	8.75	12.48	5.04	9.45	3.73	4.78	7.03	11.99	2.54	12.04	4.89	7.01	6.82	4.16	4.35	18.79	37.91	6.66	11.74	7.9	10.75	17.83	34.65	4.41	4.28	5.82	12.28	9.04	7.58	5.65	31.38	7.45	5.81	4.79	4.71	9.49	5.9	8.67	10.16	2.94	6.07	3.96	4.64	6.97	6.2
2014-01-20	4.62	2.07	6.15	5.19	8.8	12.48	5.05	8.63	3.78	4.88	7.07	12.11	2.54	11.82	4.88	6.9	6.91	4.13	4.24	18.48	37.94	6.64	11.46	7.87	10.66	17.96	34.64	4.43	4.26	5.89	12.28	8.92	7.6	5.65	31.07	7.17	5.9	4.85	4.68	9.7	5.84	8.6	10.17	2.89	5.84	3.85	4.64	6.84	6.25
2014-01-21	4.61	2.07	6.2	5.26	8.77	12.48	5.1	8.58	3.81	5.01	7.15	12.16	2.57	11.85	4.92	6.98	6.99	4.13	4.26	18.57	37.06	6.78	11.53	7.91	10.82	18.25	34.87	4.44	4.4	6.11	12.28	8.89	7.75	5.71	31.43	7.11	6.01	4.9	4.69	10.15	5.92	8.83	10.34	2.9	5.9	3.91	4.64	6.88	6.1
2014-01-22	4.65	2.07	6.34	5.42	8.92	12.48	5.23	8.54	3.86	5.04	7.26	12.48	2.61	12.04	5.01	7.18	7.02	4.17	4.38	19.63	37.91	6.93	12.28	8.09	11.14	18.77	36.09	4.48	4.49	6.32	12.28	9.17	7.92	5.85	33.87	7.32	6.14	4.94	4.79	10.43	6.06	8.98	10.6	2.99	6	4.02	4.64	7.03	6.29
2014-01-23	4.58	2.07	6.36	5.38	9	12.48	5.22	8.34	3.85	5	7.17	12.78	2.61	11.85	5.03	7.05	6.94	4.19	4.37	19.56	37.82	6.89	12.15	8.07	11.09	18.99	35.79	4.46	4.4	6.25	12.28	9.19	7.91	5.82	34.01	7.1	6.13	5.01	4.78	10.41	6.06	8.93	10.56	2.97	5.98	4.01	4.64	7.15	6.27
2014-01-24	4.6	2.07	7	5.44	8.92	12.48	5.24	8.36	3.89	5.05	7.24	12.9	2.64	11.85	5.12	7.02	6.63	4.19	4.42	19.6	38.25	6.99	12.17	8.24	11.3	18.85	36.14	4.45	4.35	6.35	12.28	9.29	7.96	5.91	34.29	7.16	6.18	5.02	4.85	10.6	6.1	9.09	10.75	3.04	5.99	4.06	4.64	7.11	6.1
2014-01-27	4.52	2.07	6.92	5.36	8.71	12.81	5.22	8.03	3.9	4.96	7.1	12.88	2.62	11.31	5.01	7	6.74	4.11	4.24	19.58	36.57	6.92	11.99	8.46	11.13	19.38	35.19	4.44	4.23	6.17	12.28	8.97	7.89	5.84	33.56	7.08	6.11	5.05	4.92	10.7	6.15	8.93	10.67	3.02	5.8	3.94	4.64	7.24	5.9
2014-01-28	4.49	2.07	6.92	5.3	8.82	12.05	5.19	7.23	3.9	4.81	7.06	13.03	2.61	10.58	5.08	6.98	7.2	4.08	4.22	20.09	35.7	7.05	12	8.13	11.49	19.1	34.65	4.43	4.13	6.23	12.28	9.7	7.88	5.72	33.79	7.15	6.07	5.26	4.88	10.48	6.03	8.96	10.72	2.98	5.76	4.03	4.64	7.24	6.03
2014-01-29	4.49	2.07	6.92	5.35	8.79	12.02	5.19	7.31	4.06	4.83	7.12	13.02	2.61	10.51	5.09	6.91	7.17	4.06	4.23	20.28	34.88	7.05	11.99	8.15	11.4	19.13	34.68	4.42	4.14	6.23	12.28	9.6	7.9	5.75	34.63	7.42	6.07	5.28	4.86	10.62	6.07	9.01	10.76	2.96	5.69	4.04	4.64	7.22	5.98
2014-01-30	4.46	2.07	6.92	5.33	8.6	11.66	5.14	7.06	4.14	4.72	7.08	12.84	2.55	9.87	5.05	6.88	7.16	4.1	4.24	19.78	34.57	6.99	11.7	8.08	11.35	19.37	34.24	4.39	4.12	6.2	12.28	9.47	7.8	5.69	34.62	7.52	6.07	5.24	4.77	10.44	6.09	8.92	10.68	2.93	5.51	3.94	4.64	7.17	6.41
2014-02-07	4.47	2.07	6.92	5.42	8.71	11.81	5.16	7.4	4.26	4.83	7.13	12.63	2.57	10.86	5.16	6.92	7.31	4.11	4.21	19.74	34.8	7.04	12.11	8.12	11.5	19.8	35.66	4.38	4.13	6.17	12.28	9.7	8.06	5.76	35.42	7.53	6.22	5.46	4.82	10.68	6.52	9.06	10.8	2.95	5.89	3.96	4.64	7.89	6.59
2014-02-10	4.52	2.07	6.92	5.54	9.04	12.26	5.53	7.8	4.47	4.96	7.27	12.99	2.65	11.51	5.25	7.15	7.4	4.18	4.35	20.36	35.97	7.18	12.31	8.53	11.91	19.88	36.57	4.49	4.2	6.42	12.28	9.96	8.27	5.93	35.86	7.75	6.34	5.58	4.96	10.94	6.56	9.28	11.14	3.02	5.96	4.06	4.64	8.29	6.55
2014-02-11	4.54	2.07	6.92	5.56	9.16	12.27	5.46	7.71	4.39	5	7.42	12.96	2.65	11.52	5.32	7.87	7.29	4.19	4.37	19.98	35.61	7.17	12.13	8.47	11.93	20.12	35.9	4.63	4.24	6.41	12.28	9.84	8.27	6.05	35.61	7.81	6.4	5.53	5.15	11.04	6.52	9.34	11.07	3.06	6.05	4.12	4.64	8.39	6.39
2014-02-12	4.52	2.07	6.92	5.64	9.34	12.3	5.57	7.91	4.4	5.06	7.48	13.2	2.68	11.38	5.28	8.32	7.49	4.22	4.49	20.07	37.59	7.23	12.45	8.61	12.04	19.97	37.2	4.59	4.26	6.47	12.28	9.88	8.33	6.09	36.49	7.69	6.46	5.56	5.14	11.74	6.52	9.46	11.32	3.07	6.08	4.18	4.64	8.55	6.42
2014-02-13	4.5	2.07	6.92	5.57	9.14	12.48	5.49	7.96	4.37	5.06	7.4	12.86	2.66	11.1	5.27	8.08	7.35	4.17	4.43	19.5	36.36	7.06	12.88	8.95	11.89	19.62	36.3	4.57	4.2	6.35	12.28	9.72	8.21	6.02	35.37	7.99	6.48	5.36	5.05	11.54	6.54	9.32	11.15	3.01	5.93	4.1	4.64	8.31	6.24
2014-02-14	4.53	2.07	6.92	5.62	9.23	12.63	5.53	7.97	4.59	5.09	7.56	13	2.7	11.23	5.27	8.21	7.32	4.19	4.47	19.6	36.56	7.2	13.22	9.06	12.42	19.61	36.9	4.72	4.25	6.4	12.28	9.9	8.3	6.06	35.65	7.97	6.54	5.57	5.11	11.58	6.78	9.41	11.29	3.21	5.97	4.13	4.64	8.48	6.42
2014-02-17	4.57	2.07	6.92	5.88	9.25	12.7	5.57	8.07	4.82	5.23	7.56	13.12	2.72	12.26	5.27	8.23	7.41	4.24	4.52	19.58	36.34	7.36	13.74	9.03	12.63	19.9	37.31	4.78	4.3	6.47	12.28	9.9	8.46	6.17	35.86	7.94	6.55	5.63	5.19	11.67	6.86	9.55	11.45	3.16	5.97	4.16	4.64	8.6	6.46
2014-02-18	4.53	2.07	6.92	5.94	9.76	12.55	5.67	7.96	4.67	5.16	7.6	12.95	2.68	12.49	5.27	7.9	7.37	4.18	4.43	19.11	36.03	7.37	13.4	9.15	12.78	19.56	38.63	4.77	4.34	6.39	12.28	9.7	8.57	6.25	36	7.86	6.47	5.63	5.17	11.76	6.79	10.04	11.38	3.18	5.82	4.37	4.64	8.44	6.44
2014-02-19	4.7	2.07	6.92	5.95	9.67	12.62	5.69	7.92	4.69	5.17	7.66	12.88	2.71	12.78	5.27	8.15	7.39	4.6	4.49	19.3	35.82	7.43	13.83	9.43	12.64	20.45	38.5	4.74	4.32	6.5	12.28	9.8	8.5	6.47	35.28	8.25	6.33	5.63	5.18	11.48	6.71	9.83	11.31	3.5	6.1	4.39	4.64	8.69	6.37
2014-02-20	5.17	2.07	6.92	5.76	9.71	12.41	5.53	8.05	4.78	5.09	7.81	13.25	2.8	12.51	5.27	8.33	7.17	4.44	4.47	19.11	36.59	7.5	13.95	9.02	12.11	20.4	37.15	4.64	4.28	6.38	12.28	9.81	8.3	6.47	33.9	7.95	6.41	5.63	5.09	11.15	6.64	9.59	11.03	3.85	6.07	4.37	4.64	8.48	6.18
2014-02-21	5.01	2.07	6.92	5.65	9.74	12.15	5.5	7.83	4.8	5.05	7.67	13.1	2.72	12.16	5.27	8.06	7.12	4.34	4.47	18.99	36.43	7.44	13.62	8.88	12.3	19.77	37.27	4.59	4.21	6.23	12.28	9.67	8.23	6.43	34.02	7.67	6.04	5.63	5	11.27	6.69	9.5	11.14	3.48	5.92	4.24	4.64	8.18	6.24
2014-02-24	4.82	2.07	6.92	5.62	9.69	11.98	5.43	7.56	4.56	4.97	7.48	13.76	2.69	13.1	5.27	8.01	7.19	4.32	4.31	18.04	35.41	7.26	13.72	8.95	12.31	20.03	36.93	4.51	4.14	6.07	12.28	9.51	8.24	6.33	33.78	7.71	5.87	5.17	4.9	11.15	6.75	9.67	10.94	3.3	5.83	4.11	4.64	8.02	6.2
2014-02-25	4.89	2.07	6.92	5.4	9.37	11.61	5.26	7.37	4.52	4.89	7.45	13.16	2.61	12.29	5.27	7.6	7.02	4.16	4.15	17.52	33.31	7.32	13.07	8.63	11.83	19.46	36.12	4.43	4.03	5.92	12.28	9.03	7.94	5.94	31.96	7.43	5.66	4.95	4.7	10.8	6.9	9.27	10.64	3.34	5.58	3.92	4.64	8.04	6.04
2014-02-26	5.07	2.07	6.92	5.44	9.34	11.7	5.29	7.7	4.7	4.89	7.54	13.52	2.66	12.44	5.27	7.76	7.45	4.17	4.22	17.28	32.51	7.78	12.86	8.8	11.83	19.37	36.04	4.45	4.07	5.97	12.28	9.12	7.98	5.91	31.99	7.53	5.52	4.93	4.82	10.64	6.99	9.42	10.72	3.48	5.57	3.97	4.64	8.19	5.94
2014-02-27	5.41	2.07	6.92	5.39	9.36	11.65	5.25	8.05	4.58	4.94	7.54	13.75	2.62	11.93	5.27	7.97	7.43	4.13	4.16	17.24	31.9	7.74	12.56	9.11	11.82	18.91	35.25	4.42	3.96	5.93	12.28	8.97	7.87	5.78	31.53	7.59	5.5	5.02	4.77	10.24	6.67	9.28	10.51	3.74	5.42	3.92	4.64	8.05	5.97
2014-02-28	5.37	2.07	6.92	5.49	9.68	11.61	5.29	8.03	4.58	5.08	7.69	13.45	2.62	11.78	5.43	7.79	7.45	4.15	4.58	17.52	32.05	7.68	12.28	9.24	12.02	19.27	34.91	4.43	4.02	5.99	12.28	9.04	8.04	5.84	32.19	7.58	5.58	4.87	4.79	10.33	6.69	9.34	10.74	3.74	5.48	3.97	4.64	8.02	6.09
2014-03-03	5.38	2.07	6.92	5.54	9.87	11.8	5.41	8.08	4.58	5.38	7.74	13.59	2.77	11.97	5.49	7.91	7.69	4.18	4.77	17.61	31.57	7.84	13	9.22	12.49	19.01	37.15	4.47	4.08	6	12.28	9.15	8.19	5.96	33.54	7.83	5.7	4.93	4.88	10.97	6.98	9.77	11.59	4.11	5.5	4.03	4.64	8.18	6.12
2014-03-04	5.33	2.07	6.92	5.67	9.96	11.9	5.37	8.36	4.58	5.29	7.57	13.58	2.72	12.07	5.36	7.76	7.7	4.21	4.67	17.27	32.83	7.78	13.31	9.22	12.42	19.21	37.54	4.45	4.08	6.05	12.28	9.05	8.22	6.08	32.97	7.78	5.7	5	4.85	11.06	7.02	9.83	11.68	4.07	5.43	4.04	4.64	8.43	6.15
2014-03-05	5.1	2.07	6.92	5.53	9.9	11.78	5.4	8.3	4.58	5.18	7.42	13.56	2.7	11.65	5.28	7.96	7.5	4.16	4.61	17.35	32.92	7.58	13.22	8.97	12.44	18.96	36.86	4.42	4.05	6.13	12.28	9.29	8.18	5.95	32.41	7.42	5.56	4.97	4.83	10.89	6.87	9.65	11.47	3.86	5.37	4.03	4.64	8.3	6.22
2014-03-06	5.22	2.07	6.92	5.48	9.69	11.6	5.38	8.15	4.58	5.17	7.34	13.45	2.73	11.35	5.21	8.13	7.64	4.16	4.56	17.37	33.6	7.62	13.74	8.82	12.45	18.61	35.66	4.42	4.05	6.13	12.28	9.21	8.33	5.92	32.22	7.45	5.64	4.99	4.8	10.64	6.92	9.74	11.57	4.13	5.27	4	4.64	8.18	6.23
2014-03-07	5.35	2.07	6.92	5.5	9.58	11.58	5.28	8.17	4.58	5.11	7.4	13.21	2.72	11.26	5.2	8.25	7.55	4.16	4.6	17.64	34.25	7.4	13.97	8.89	12.33	18.42	35.57	4.4	4.04	6.28	12.28	9.11	8.29	5.85	32.16	7.39	5.92	5.08	4.71	10.65	6.77	9.5	11.36	4.1	5.16	3.93	4.64	8.27	6.36
2014-03-10	5.2	2.07	6.92	5.25	9.06	11.23	5.11	8	5.04	5.05	7.25	12.7	2.62	10.57	4.92	7.89	7.33	4.01	4.4	17.07	34.92	7.13	13.7	8.4	12.05	17.64	34.04	4.37	3.91	6.12	12.28	8.79	7.92	5.74	31.09	7.1	5.93	5	4.64	10.26	7.07	9.9	11.52	3.93	4.83	3.75	5.1	7.97	6.46
2014-03-11	5.22	2.07	6.92	5.31	9.11	11.23	5.1	8.35	4.87	5.2	7.33	12.8	2.66	11.11	4.91	7.95	7.23	4.06	4.38	16.81	34.63	7.18	13.9	8.28	12.06	17.73	36.9	4.37	3.9	6.25	12.28	8.81	8.42	5.8	33.4	7.1	5.95	4.87	4.66	11.19	7.28	10.43	12.12	3.85	4.93	3.76	5.36	7.92	7.11
2014-03-12	4.97	2.07	6.92	5.35	8.99	11.08	5.09	8.25	5.36	5.09	7.39	12.83	2.7	10.94	4.8	7.9	7.3	4.03	4.29	16.82	34.21	7.15	13.47	8.54	11.92	17.4	36.75	4.45	3.92	6.27	12.28	8.74	8.34	5.78	33.4	7.01	6.04	5.17	4.63	11.47	7.19	10.09	11.66	3.64	4.89	4.14	4.9	7.85	7.26
2014-03-13	4.98	2.07	6.92	5.38	9.09	11.17	5.1	8.47	5.55	5.12	7.47	13.02	2.74	10.5	4.83	7.8	7.32	4.07	4.29	16.96	36.46	7.58	13.42	8.44	12.08	17.52	36.97	4.55	3.95	6.26	12.28	8.87	8.46	5.85	34.29	7.09	6.03	5.02	4.66	11.63	7.16	10.06	11.8	3.6	4.96	4.27	4.81	8.03	7.1
2014-03-14	4.97	2.07	6.92	5.45	9	11.37	5.06	8.54	6.11	5.16	7.67	12.95	2.73	10.3	4.84	7.27	7.22	4.09	4.34	17.22	36.73	8.34	13.5	8.38	12.25	17.34	37.59	4.59	3.98	6.21	12.28	8.88	8.34	5.83	34.78	7.22	5.86	5	4.76	12.24	7.13	9.95	11.79	3.61	4.93	4.11	4.89	8.04	7.23
2014-03-17	5.07	2.07	6.92	5.48	9.18	11.41	5.14	8.75	6.4	5.34	7.69	13	2.9	10.41	4.93	7.19	7.48	4.12	4.42	17.39	37.56	8.43	14.51	8.58	12.5	17.71	38.32	4.62	4.02	6.26	12.28	9.01	8.49	5.87	35.08	7.23	5.6	5.13	4.79	12.34	7.18	10.02	12.12	3.7	4.89	4.11	4.86	8.17	7.58
2014-03-18	5.02	2.28	6.92	5.46	9.18	11.35	5.12	8.54	6.43	5.25	7.6	13.14	2.85	10.4	4.92	7.19	7.45	4.12	4.38	17	37.2	8.2	14.71	8.62	12.52	17.83	36.89	4.62	4	6.22	12.28	9.07	8.4	5.88	33.94	7.2	5.57	5.14	4.79	12.06	7.06	9.82	11.97	3.63	4.87	4.04	4.95	8.08	7.36
2014-03-19	5.05	2.51	6.92	5.59	9.98	11.4	5.12	8.97	7.07	5.41	7.72	13.09	2.94	10.21	4.95	7.09	7.65	4.13	4.34	16.56	36.05	8.37	14.94	9.07	12.78	18	36.46	4.75	4.01	6.07	12.28	9.18	8.59	6	34.57	7.12	5.6	5.12	4.79	12.06	7.21	10.39	12.55	3.67	4.81	4.44	4.94	8.04	7.34
2014-03-20	5.07	2.47	6.92	5.43	9.6	11.05	5.1	9.23	7.78	5.32	7.42	12.93	2.87	10.15	4.85	7.02	7.38	4.08	4.28	16.43	34.8	7.91	14.94	8.78	12.23	17.5	35.11	4.6	3.93	5.95	12.28	9.05	8.38	5.79	34.06	7.04	5.35	5.16	4.72	11.6	6.89	9.91	12.21	3.82	4.71	4.38	4.69	7.81	7.34
2014-03-21	5.24	2.45	6.92	5.56	9.95	11.31	5.24	9.27	7.65	5.4	7.72	13.15	2.95	10.33	4.96	7.23	7.6	4.15	4.36	16.95	35.31	8.2	14.94	8.83	12.67	17.64	36.41	4.61	3.99	6.07	12.28	9.14	8.57	5.9	35.47	7.2	5.4	5.25	4.84	12.48	6.97	10.52	12.47	3.84	4.82	4.41	4.74	7.96	7.1
2014-03-24	5.22	2.55	6.92	5.58	9.96	11.34	5.27	9.05	8.42	5.39	7.83	13.72	2.95	10.27	4.99	7.27	7.59	4.19	4.46	16.91	34.35	8.16	14.94	8.95	12.85	17.99	36.11	4.88	4.04	6.11	12.28	9.32	8.6	5.96	35.18	7.2	5.47	5.26	5.04	12.8	7.1	10.44	12.29	3.81	4.86	4.85	4.71	8.04	7.16
2014-03-25	5.17	2.47	6.92	5.61	9.8	11.42	5.2	8.74	8.42	5.3	7.8	13.47	2.91	10.43	4.98	7.15	7.5	4.18	4.44	16.83	34.17	8.09	14.94	8.89	12.93	17.98	35.26	4.81	4.06	6.07	12.28	9.29	8.72	5.97	34.23	7.09	5.57	5.17	5	12.62	7.13	10.73	12	3.81	4.91	5.23	4.76	8.21	6.95
2014-03-26	5.15	2.49	6.92	5.56	10.05	11.41	5.18	8.88	8.42	5.34	7.68	13.5	2.85	10.33	4.93	7.09	7.43	4.17	4.44	16.92	34.46	8.31	14.94	8.89	12.93	17.77	35.76	4.83	4.03	6.03	12.28	9.18	8.6	5.98	34.49	7.07	5.56	5.18	5.04	13.01	7.2	10.68	12.32	3.74	4.87	5.05	4.69	8.15	7.14
2014-03-27	5.04	2.43	6.92	5.47	9.97	11.32	5.12	8.65	9.26	5.18	7.62	13.18	2.85	10.05	4.89	6.91	7.37	4.11	4.4	16.92	32.83	7.97	15.51	8.61	12.75	17.36	36.5	4.82	3.98	5.99	12.28	9.05	8.46	5.83	34.12	7.07	5.56	5.21	4.94	12.89	7.2	10.54	11.9	3.6	4.74	4.94	4.53	8.21	7.01
2014-03-28	5.02	2.46	6.92	5.52	9.88	11.19	5.09	7.99	9.58	5.15	7.53	13.18	2.77	9.64	4.8	7.12	7.31	4.07	4.29	17.21	33.06	7.6	15.63	8.55	12.22	17.59	36.79	5.06	3.96	6	12.28	9.05	8.46	5.87	34.17	6.99	5.52	5.08	4.93	12.18	7.37	10.6	11.98	3.45	4.6	4.75	4.48	8.38	7.23
2014-03-31	5.03	2.39	6.92	5.57	9	11.2	5.09	7.87	8.73	5.13	7.7	13.42	2.75	10.29	4.76	7.33	7.29	4.03	4.27	17.47	33.71	7.63	16.26	8.53	12	18.02	37.62	4.81	3.93	6.13	12.28	9.05	8.4	5.9	34.49	6.74	5.53	4.94	5.04	12.82	6.8	9.85	10.85	3.44	4.54	4.57	4.42	8.07	7.1
2014-04-01	5.04	2.39	6.92	5.68	8.81	11.3	5.14	8.31	8.89	5.18	7.69	13.88	2.77	10.17	4.92	7.31	7.4	4.09	4.32	18.01	34.61	7.74	15.9	8.68	12.23	18.27	40.18	4.85	3.99	6.15	12.28	9.33	8.48	6.01	35.84	6.99	5.71	5.11	5.08	12.96	7	9.93	10.91	3.48	4.63	4.77	4.47	8.01	6.76
2014-04-02	5.09	2.39	6.92	5.87	8.8	11.43	5.16	8.28	8.73	5.23	7.7	13.74	2.8	10.25	5.03	7.24	7.36	4.1	4.28	18.03	33.78	7.58	16.46	8.67	12.21	18.09	40.2	4.75	4	6.15	12.28	9.61	8.52	6.1	35.53	6.98	5.72	5.04	5.02	12.98	7.35	10.12	11.21	3.54	4.67	4.82	4.39	7.97	6.56
2014-04-03	5.07	2.36	6.92	5.91	8.61	11.42	5.09	8.3	8.04	5.14	7.81	13.91	2.78	10.03	5.04	7.34	7.41	4.17	4.29	17.68	34.09	7.59	16.7	8.58	12.44	17.81	39.81	4.85	3.96	6.03	12.28	9.41	8.4	6.13	35.52	6.93	5.59	4.97	4.96	13.09	7.28	10.22	11.2	3.59	4.64	4.56	4.36	8.11	6.6
2014-04-04	5.04	2.36	6.92	5.84	8.68	11.57	5.1	8.31	8.84	5.19	7.98	13.89	2.81	10.06	5.12	7.26	7.53	4.16	4.31	17.85	35.09	7.67	17.22	8.68	12.56	17.71	41.44	4.86	3.99	6.08	12.28	9.24	8.49	6.38	36.37	7.03	5.49	5.02	5.02	13.58	7.3	10.38	11.25	3.53	4.68	4.55	4.44	8.14	6.65
2014-04-08	5.14	2.39	6.92	6.08	8.78	11.79	5.15	8.84	8.38	5.25	7.99	13.71	2.85	10.05	5.29	7.41	7.71	4.2	4.32	18.06	35.55	8.1	17.11	8.81	12.72	17.64	41.24	4.87	4.03	6.19	12.28	9.53	8.6	6.32	37.03	7.1	5.5	5.04	5.07	13.5	7.43	10.44	11.34	3.56	4.74	4.44	4.51	8.23	6.67
2014-04-09	5.31	2.39	6.92	5.97	8.86	11.81	5.17	9.03	8.68	5.27	8	13.86	2.87	10.13	5.29	7.43	7.68	4.3	4.38	17.98	35.8	8.05	17.36	8.86	12.75	17.8	41.31	4.91	4.04	6.29	12.28	9.54	8.62	6.51	37.08	7.15	5.49	5.08	5.21	13.77	7.5	10.46	11.45	3.59	4.82	4.48	4.53	8.25	6.77
2014-04-10	5.36	2.37	6.92	5.89	8.88	11.78	5.22	9.05	8.62	5.25	7.97	13.87	2.87	10.09	5.29	7.44	7.62	4.24	4.35	18.11	34.99	8.05	16.97	8.82	12.76	17.92	40.61	5.03	4.04	6.35	12.28	9.52	8.64	6.63	36.17	7.19	5.48	5.06	5.22	13.32	7.48	10.71	11.5	3.58	4.93	4.44	4.55	8.25	6.78
2014-04-11	5.32	2.36	6.92	5.83	8.88	11.61	5.16	9.09	9.07	5.33	7.88	14.56	2.84	10.09	5.21	7.25	8.13	4.28	4.31	17.51	37.07	7.88	16.9	8.63	12.89	17.68	40.9	5.05	4.02	6.37	12.28	9.54	8.72	6.54	37.14	7.16	5.43	5.1	5.27	13.29	7.82	10.93	11.77	3.47	4.86	4.44	4.53	8.25	6.65
2014-04-14	5.44	2.38	6.92	5.85	8.9	11.71	5.19	9.09	9.79	5.29	7.9	14.87	2.84	10.09	5.23	7.52	8.14	4.36	4.26	17.19	37.31	7.99	16.92	8.71	12.98	17.68	40.14	5.08	4.03	6.64	12.28	9.47	8.74	6.33	36.81	6.95	5.49	5.1	5.41	13.31	7.81	10.92	11.69	3.37	4.91	4.51	4.54	8.29	6.91
2014-04-15	5.29	2.34	6.92	5.75	8.83	11.37	5.12	9.09	9.12	5.18	7.91	14.2	2.78	10.09	5.17	7.37	7.92	4.33	4.19	17.23	36.49	7.8	16.96	8.9	13.41	17.64	38.74	4.95	4.02	6.47	12.28	9.22	8.59	6.14	34.87	7.01	5.45	5.14	5.48	12.52	7.71	10.67	11.46	3.31	4.82	4.35	4.52	8.29	6.9
2014-04-16	5.26	2.32	6.92	5.76	8.72	11.4	5.1	9.09	8.95	5.2	7.96	14.17	2.77	10.09	5.25	7.47	7.75	4.33	4.19	17.1	36.24	7.78	16.69	8.82	13.39	18.01	38.55	5	4.03	6.5	12.28	9.23	8.57	6.21	34.69	7.11	5.45	5.28	5.47	12.6	7.87	11.14	11.59	3.35	4.8	4.33	4.55	8.19	6.9
2014-04-17	5.24	2.29	6.92	5.68	8.69	11.29	5.11	9.09	8.31	5.21	8.09	14.03	2.77	10.09	5.43	7.39	7.82	4.32	3.98	17.01	36.02	7.74	17.3	8.87	13.53	17.94	39.03	4.9	4.04	6.57	13.51	9.18	8.55	6.13	34.8	7.12	5.37	5.26	5.33	12.54	7.8	11.09	11.5	3.39	4.79	4.26	4.64	8.25	6.77
2014-04-18	5.23	2.27	6.92	5.7	8.68	11.3	5.12	9.09	8.34	5.22	8.19	14.09	2.79	10.09	5.39	7.69	7.97	4.43	3.98	17.02	36.76	7.77	17.34	8.94	13.62	18.46	38.61	4.89	4.05	6.69	12.77	9.19	8.66	6.17	35.02	7.22	5.34	5.28	5.46	12.44	7.89	11.08	11.41	3.35	5.27	4.29	4.64	8.35	6.82
2014-04-21	5.13	2.25	6.92	5.69	8.54	11.2	5.05	9.09	8.02	5.19	7.74	13.83	2.75	10.09	5.16	7.64	7.8	4.52	3.97	16.85	35.83	8.09	17.95	8.88	13.24	18.3	38.65	4.91	4	6.44	12.16	8.94	8.48	6.04	34.81	7.22	5.23	5.51	5.43	12.47	7.54	10.71	11.17	3.25	5.17	4.27	4.66	8.47	6.49
2014-04-22	5.23	2.25	6.92	5.76	8.56	11	5.01	9.09	8.19	5.19	7.75	13.89	2.73	10.09	5.09	7.64	7.87	4.87	3.87	16.89	35.54	7.87	17.84	8.46	13.7	18.72	38.1	4.92	3.99	6.71	11.19	9	8.47	6.13	33.92	7.32	5.18	5.91	5.36	11.96	7.76	10.71	11.3	3.26	4.99	4.16	4.84	8.5	6.57
2014-04-23	5.22	2.27	6.92	5.77	8.76	11.1	5.02	9.09	7.8	5.27	7.74	14.06	2.77	10.09	5.02	7.64	8.25	5.03	3.91	16.51	35.39	8.4	16.99	8.4	13.38	19.01	37.13	4.94	3.97	6.67	11.03	9.03	8.39	6.16	33.71	7.32	5.26	5.79	5.59	11.82	7.72	10.39	11.18	3.24	5.01	4.09	4.96	8.71	6.49
2014-04-24	5.19	2.24	6.92	5.54	8.66	11.01	4.94	9.09	7.44	5.24	7.61	13.8	2.76	10.09	4.95	7.64	8.3	4.96	3.77	16.39	34.93	8.17	16.79	8.32	12.78	18.86	37.26	4.89	3.95	6.72	11.13	8.95	8.37	6.05	22.12	7.41	5.25	5.63	5.51	11.73	7.58	10.41	11.6	3.26	5.28	3.96	4.73	8.53	6.45
2014-04-25	5.07	2.18	6.92	5.38	8.41	10.58	4.74	9.09	7.2	5.22	7.4	13.81	2.72	10.09	4.95	7.99	8.83	4.72	3.72	16.39	34.09	7.44	16.88	8.16	12.78	17.61	36.98	4.73	3.83	6.43	10.46	8.67	8.16	5.83	21.08	7.34	5.29	5.24	5.49	11.2	7.46	10.35	12.14	3.09	4.92	3.93	4.47	7.97	6.31
2014-04-28	5.07	2.1	6.92	5.3	7.57	9.69	4.63	9.09	7.12	4.7	7.3	13.13	2.64	10.09	4.82	7.19	8.85	4.79	3.91	16.11	33.45	7.28	16.23	7.87	13.35	15.85	34.44	4.61	3.68	6.43	10.04	8.27	8.01	5.52	19.56	7.07	4.99	4.96	5.33	10.73	6.92	9.74	12.14	2.95	4.5	3.87	4.28	7.59	6.01
2014-04-29	5.02	2.13	6.92	5.34	7.3	9.74	4.59	9.09	7.21	4.74	7.43	13.33	2.68	10.09	4.96	6.98	9.11	4.73	3.91	16.46	34.22	7.38	16.38	7.97	13.22	15.72	35.17	4.64	3.72	6.5	10.15	8.38	8.21	5.63	20.21	6.84	5.02	5.05	5.36	10.91	7.16	9.97	12.58	2.99	4.49	3.94	4.32	7.65	6.11
2014-04-30	5.02	2.12	6.92	5.34	7.42	9.94	4.58	9.09	7.01	4.75	7.4	13.3	2.66	10.09	4.91	6.83	9.75	4.8	3.91	16.47	35.31	7.4	15.92	8.07	13.49	15.9	33.92	4.7	3.72	6.46	10.14	8.38	8.26	5.64	19.65	6.81	5.09	5.06	5.52	9.82	7.31	10.15	13.53	3	4.58	3.99	4.32	7.81	6.25
2014-05-05	5.04	2.16	6.92	5.38	7.39	10.03	4.61	9.09	6.85	4.75	7.48	13.34	2.69	10.09	4.9	6.83	9.66	4.68	3.91	16.28	35.34	7.54	16.5	8.03	13.72	14.77	33.85	4.72	3.78	6.71	10.37	8.55	8.39	5.67	20.25	6.83	5.09	5.11	5.66	9.57	8.04	11.04	13.63	2.99	4.48	4	4.34	7.77	6.4
2014-05-06	5.03	2.16	6.92	5.39	7.46	10.03	4.67	9.09	6.89	4.7	7.57	13.48	2.69	10.09	4.92	6.85	9.36	4.66	3.91	16.35	35.63	7.51	16.48	8.02	13.63	14.85	34.43	4.67	3.77	6.74	10.36	8.61	8.41	5.69	20.56	6.79	5.19	5.24	5.66	9.55	8.61	11	13.68	3	4.61	4.01	4.38	7.8	6.46
2014-05-07	4.94	2.14	6.92	5.28	7.42	9.7	4.57	9.05	6.75	4.66	7.52	13.18	2.61	10.09	4.88	6.71	9.5	4.64	3.91	16.3	35.49	7.29	16.13	8.52	13.1	14.19	33.49	4.55	3.73	6.88	9.96	8.92	8.5	5.57	19.99	6.59	5.16	5.11	5.72	9.41	8.98	12.1	13.7	2.93	4.4	3.93	4.28	7.59	6.42
2014-05-08	4.96	2.15	6.92	5.28	7.38	9.69	4.58	8.89	6.97	4.65	7.54	13.24	2.64	10.09	4.9	6.73	8.84	4.6	3.91	16.32	34.93	7.35	15.85	8.58	12.88	14.33	33.49	4.55	3.72	6.84	10	8.9	8.51	5.61	20.02	6.48	5.21	5.18	5.82	9.36	8.87	12.17	13.43	2.93	4.44	3.98	4.27	7.38	6.53
2014-05-09	4.96	2.12	6.92	5.23	7.39	9.34	4.53	8.23	6.59	4.79	7.37	13.16	2.64	10.09	4.87	6.84	7.96	4.72	3.91	15.97	34.92	7.24	15.78	8.51	13.02	13.57	31.77	4.5	3.73	6.75	10.14	8.81	8.4	5.62	19.46	6.41	5.14	5.35	5.79	9.15	8.5	11.82	13.18	2.9	4.17	3.9	4.27	7.37	6.35
2014-05-12	5.07	2.18	6.92	5.46	7.75	9.93	4.67	8.93	6.62	5.27	7.52	13.37	2.7	10.09	4.96	7.14	7.64	4.9	3.91	16.5	35.92	7.48	16.7	8.73	13.46	13.79	32.88	4.61	3.82	7.03	10.34	8.99	8.62	5.78	19.9	6.61	5.23	5.4	5.82	9.42	8.85	12.04	14.5	3	4.44	4.1	4.4	7.58	6.57
2014-05-13	5.1	2.17	6.57	5.41	7.75	9.77	4.65	9.15	6.63	5.8	7.5	13.39	2.69	10.09	5	7.08	7.48	4.79	3.91	16.7	35.58	7.51	16.2	8.42	13.2	13.96	32.3	4.6	3.83	7.05	10.23	8.88	8.59	5.74	19.91	6.6	5.22	5.53	5.66	9.45	8.73	12.31	14.34	3.12	4.26	4.08	4.39	7.54	6.51
2014-05-14	5.13	2.18	6.24	5.53	7.66	9.95	4.63	9.15	6.28	5.8	7.48	13.32	2.72	10.09	4.99	6.91	7.27	4.66	3.91	16.57	34.78	7.43	16.67	8.39	13.04	13.85	32.89	4.58	3.83	7.02	11.07	8.91	8.57	5.76	19.94	6.64	5.05	5.47	5.72	9.43	8.64	11.9	14.09	3.05	4.24	4.04	4.36	7.36	6.48
2014-05-15	5.03	2.14	5.93	5.47	7.41	9.6	4.52	9.37	6.08	5.8	7.24	13.35	2.67	10.09	4.9	6.79	7.25	4.67	3.91	16.21	33.1	7.21	16.03	8.25	12.78	13.24	32.17	4.49	3.77	6.85	10.8	8.6	8.43	5.62	19.71	6.45	4.93	5.3	5.61	9.12	8.18	11.83	13.3	3.01	4.22	3.95	4.26	7.18	6.4
2014-05-16	5.03	2.13	5.63	5.53	7.41	9.57	4.57	9.61	6.25	5.57	7.29	13.25	2.67	10.09	4.99	6.86	6.82	4.51	3.91	16.51	33.01	7.29	15.94	8.37	12.78	13.38	31.64	4.5	3.79	6.93	10.89	8.53	8.48	5.66	19.74	6.52	4.99	5.51	5.42	8.87	8.28	12.09	13.61	3.04	4.17	3.94	4.32	7.14	6.77
2014-05-19	4.99	2.15	5.35	5.39	7.36	9.46	4.48	9.85	6.11	5.51	7.3	13.2	2.65	10.09	4.9	6.74	7.01	4.46	3.91	16.28	32.82	7.42	16	8.57	12.65	13.11	31.62	4.5	3.77	6.79	10.54	8.5	8.64	5.64	19.79	6.63	5.02	5.64	5.4	9	8.29	12.15	13.57	3.01	4.12	3.89	4.35	7.19	6.62
2014-05-20	5	2.16	5.08	5.49	7.4	9.58	4.44	10	6.17	5.67	7.33	13.33	2.65	10.09	4.9	6.79	6.87	4.51	3.91	16.34	32.91	7.66	16.1	8.74	12.71	13.2	31.59	4.52	3.8	6.76	10.51	8.52	8.61	5.69	19.75	6.61	5.15	5.75	5.4	9.03	8.16	12.09	13.53	3.02	4.14	3.92	4.43	7.16	6.5
2014-05-21	5.11	2.16	5.11	5.54	7.45	9.58	4.49	9.71	6.19	5.67	7.51	13.51	2.67	10.09	4.93	6.87	7.18	4.53	3.91	16.41	33.13	7.62	16.23	8.8	12.57	13.62	31.51	4.52	3.83	6.86	10.53	8.56	8.77	5.73	19.68	6.62	5.13	5.73	5.41	9.12	7.9	11.95	13.37	3.05	4.15	3.99	4.5	7.21	6.59
2014-05-22	5.09	2.14	4.93	5.52	7.41	9.58	4.46	9.45	6.48	5.48	7.29	13.37	2.66	10.09	4.96	7	7.14	4.46	3.91	16.38	32.63	7.52	16.26	8.6	12.3	13.52	31.48	4.51	3.8	6.84	10.57	8.57	8.72	5.71	19.59	6.55	5.03	5.75	5.2	9.09	7.83	11.58	13.21	3.02	4.17	4.04	4.43	7.18	6.72
2014-05-23	5.11	2.16	4.9	5.56	7.41	9.58	4.46	9.5	6.36	5.48	7.29	13.57	2.67	10.09	4.96	6.97	7.14	4.45	3.91	16.49	31.96	7.55	16.54	8.4	12.15	13.74	31.83	4.5	3.83	6.91	10.52	8.58	8.74	5.73	19.72	6.59	4.97	5.71	5.23	9.18	7.87	11.6	13.18	3.04	4.18	4.04	4.45	7.21	6.73
2014-05-26	5.07	2.24	5.07	5.58	7.41	9.58	4.51	9.55	6.47	5.56	7.31	13.67	2.68	10.09	5	6.96	7.14	4.47	3.91	16.59	31.9	7.57	16.57	8.44	12.52	13.79	32.66	4.58	3.84	6.87	10.57	8.77	8.86	5.7	20.13	6.6	5	5.65	5.25	9.28	8.31	12.56	13.18	3.05	4.2	4.02	4.5	7.29	6.79
2014-05-27	5.04	2.34	5.15	5.65	7.27	9.58	4.47	9.67	6.23	5.36	7.24	13.61	2.67	10.09	4.95	7.06	7.14	4.49	3.91	16.79	31.25	7.36	16.2	8.56	12.8	14.22	32.11	4.54	3.84	7.05	10.54	8.7	8.65	5.73	19.92	6.56	4.93	5.73	5.19	9.1	8.31	12.63	13.18	3.03	4.26	3.96	4.45	7.27	6.71
2014-05-28	5.07	2.42	5.09	5.69	7.3	9.58	4.5	9.92	6.3	5.4	7.26	13.65	2.68	10.09	4.96	7.13	7.14	4.44	3.91	16.95	31.47	7.44	16.11	8.53	12.83	14.33	32	4.55	3.89	7.06	10.6	8.7	8.76	5.76	20.03	6.6	4.97	5.68	5.29	9.14	8.3	12.71	13.18	3.1	4.42	3.98	4.45	7.28	6.84
2014-05-29	5.11	2.46	5.09	5.69	7.17	10.28	4.46	9.78	6.1	5.32	7.22	13.49	2.67	10.09	4.91	7.17	7.14	4.29	3.91	16.91	32.47	7.32	15.9	7.96	12.81	14.15	31.47	4.5	3.84	6.95	10.52	8.52	8.64	5.68	19.53	6.65	4.9	5.5	5.22	8.93	8.21	12.84	13.18	3.06	4.26	3.9	4.35	7.31	6.62
2014-05-30	5.1	2.39	5.29	5.72	7.17	9.99	4.56	9.67	6.14	5.41	7.2	13.36	2.67	10.09	4.92	7.17	7.14	4.34	3.91	16.85	32.4	7.4	15.78	8.03	12.77	14.13	31.01	4.48	3.81	6.88	10.51	8.52	8.73	5.65	19.34	6.58	4.9	5.61	5.07	8.98	8	12.92	13.18	3.17	4.26	3.98	4.32	7.42	6.7
2014-06-03	5.04	2.38	5.16	5.8	7.06	9.85	4.5	9.58	6.19	5.34	7.15	13.31	2.68	10.09	4.87	7.2	7.52	4.4	3.91	16.72	32.4	7.38	15.41	8	12.77	14.23	31.09	4.48	3.88	6.8	10.48	8.5	8.6	5.66	19.21	6.53	4.89	5.54	5.06	8.98	8.01	12.5	13.18	3.39	4.25	3.99	4.33	7.38	6.71
2014-06-04	5.04	2.32	5.05	5.68	7.27	9.77	4.46	9.75	6.14	5.13	7.07	13.42	2.71	10.09	4.86	7.28	7.71	4.39	3.91	16.45	32.56	7.26	15.17	7.88	12.78	14.32	30.23	4.46	3.92	6.69	10.23	8.52	8.5	5.61	18.78	6.44	4.77	5.99	5.09	8.89	7.89	12.85	13.18	3.39	4.17	3.93	4.27	7.3	6.81
2014-06-05	5.03	2.36	5.06	5.7	7.28	9.82	4.53	9.83	6.29	5.16	7.09	13.35	2.84	10.09	4.91	7.34	7.81	4.38	3.91	16.79	32.36	7.33	15.15	7.92	12.82	14.17	30.27	4.46	3.89	6.81	10.28	8.53	8.56	5.62	18.95	6.51	4.8	5.93	5.08	8.99	7.95	12.66	13.18	3.25	4.31	3.94	4.32	7.3	7
2014-06-06	5.03	2.35	5	5.6	7.15	9.64	4.46	9.85	6.41	5.14	7.06	13.36	2.84	10.09	4.84	7.25	7.82	4.36	3.91	16.56	31.83	7.26	15.27	7.91	12.71	13.9	29.84	4.52	3.82	6.65	10.33	8.45	8.49	5.63	18.66	6.45	4.73	6.04	5	8.88	7.78	12.02	13.18	3.19	4.32	3.95	4.35	7.23	6.94
2014-06-09	5.02	2.31	4.97	5.64	7.11	9.49	4.43	10	6.21	5.06	7.14	13.36	2.84	10.09	4.73	7.16	8.6	4.36	3.91	16.49	31.12	7.2	15.04	7.87	12.46	13.84	29.85	4.51	3.82	6.67	10.57	8.33	8.5	5.64	18.49	6.44	4.66	6	4.95	8.79	7.47	11.88	12.68	3.15	4.38	3.91	4.36	7.28	6.77
2014-06-10	5.11	2.34	5.04	5.62	7.16	9.58	4.48	10.19	6.27	5.1	7.25	13.74	2.84	10.09	4.76	7.15	8.58	4.39	3.91	16.68	31.17	7.33	15.41	7.96	12.48	14.75	29.27	4.54	3.84	7.04	10.6	8.41	8.7	5.73	18.86	6.47	4.69	6.13	5.05	8.33	7.52	12.13	12.85	3.2	4.38	3.93	4.41	7.38	6.89
2014-06-11	5.12	2.3	5.01	5.54	7.17	9.64	4.47	10.2	6.9	5.18	7.29	13.82	2.84	10.09	4.75	7.08	8.65	4.35	3.91	16.73	32.3	7.37	14.92	8.01	12.53	14.56	29.3	4.51	3.87	7.03	10.62	8.37	8.71	5.73	18.91	6.49	4.69	6.01	5.03	8.34	7.55	12.03	12.84	3.17	4.38	3.97	4.42	7.36	6.89
2014-06-12	5.08	2.29	5.03	5.48	7.07	9.71	4.44	10.29	7.48	5.08	7.29	14.04	2.84	10.09	4.75	7.05	8.64	4.39	3.91	16.55	33.92	7.31	14.73	8.01	12.51	14.52	32.23	4.51	3.84	7.05	10.74	8.33	8.81	5.72	19.6	6.58	4.63	5.88	4.97	9.03	7.39	11.63	12.59	3.18	4.38	3.98	4.37	7.33	6.79
2014-06-13	5.13	2.3	5.03	5.55	7.21	9.75	4.47	10.26	7.66	5.13	7.3	13.99	2.84	10.09	4.79	7.13	8.88	4.41	3.91	16.66	33.58	7.48	15.18	8.09	12.52	14.87	32.1	4.53	3.85	7.05	10.81	8.53	8.88	5.76	19.57	6.63	4.69	5.93	5	9.04	7.44	11.76	12.8	3.22	4.38	3.99	4.41	7.44	6.84
2014-06-16	5.21	2.46	5.05	5.57	7.2	9.74	4.53	10.42	7.68	5.16	7.37	14.02	2.84	10.09	4.81	7.12	8.67	4.62	3.91	15.99	33.58	7.48	15.31	8.09	12.94	14.77	31.12	4.53	3.85	7.17	10.88	8.58	8.86	5.77	19.67	6.5	4.71	6.01	5.03	8.99	7.53	11.93	12.83	3.21	4.38	4	4.45	7.6	6.85
2014-06-17	5.18	2.39	5.05	5.44	7.17	9.63	4.51	10.82	7.36	5.16	7.28	13.79	2.84	10.09	4.91	7	8.53	4.56	3.91	15.98	33.3	7.46	15.11	7.93	12.84	14.47	31.51	4.48	3.82	7.05	10.75	8.51	8.73	5.7	19.65	6.46	4.6	5.96	5.02	9.21	7.36	11.71	12.6	3.14	4.38	3.95	4.41	7.61	6.79
2014-06-18	5.12	2.49	4.97	5.46	7.12	9.67	4.5	11.51	7.34	4.83	7.22	13.79	2.84	10.09	4.83	6.85	8.88	4.47	3.91	15.48	34.15	7.33	14.65	7.99	12.84	14.53	30.28	4.35	3.77	7.09	10.67	8.45	8.8	5.71	18.91	6.38	4.57	6.1	5	8.71	7.23	11.64	12.44	3.13	4.38	3.92	4.35	7.56	6.63
2014-06-19	5.08	2.45	4.79	5.38	6.8	9.4	4.39	11.06	6.7	4.69	7.12	13.66	2.84	10.09	4.83	6.74	8.58	4.37	3.91	14.88	33.61	7.11	14.47	7.68	12.84	14.17	28.25	4.35	3.68	6.98	10.36	8.4	8.48	5.84	18.04	6.18	4.47	5.83	4.83	8.35	7.05	10.97	12.44	3.03	4.38	3.83	4.21	7.66	6.48
2014-06-20	5.09	2.44	4.78	5.4	6.8	9.39	4.29	11.41	6.68	4.69	7.22	13.95	2.84	10.09	4.85	6.77	8.79	4.34	3.91	14.96	33.58	7.15	14.84	7.76	12.84	14.15	28.86	4.36	3.71	7.02	10.42	8.77	8.49	5.77	18.03	6.49	4.35	6.15	4.81	8.42	7.12	10.86	12.1	3.08	4.38	3.87	4.24	7.77	6.54
2014-06-23	5.06	2.48	4.78	5.45	6.89	9.51	4.32	12.2	7.18	4.71	7.29	14.12	2.84	10.09	4.92	6.84	8.95	4.39	3.91	14.87	32.96	7.19	14.72	7.88	12.84	14.43	28.62	4.36	3.71	7.2	10.55	8.69	8.61	5.71	18.23	6.39	4.36	6.1	4.85	8.39	7.27	11.27	12.26	3.09	4.38	3.84	4.25	7.57	6.58
2014-06-24	5.07	2.46	4.89	5.51	6.97	9.68	4.32	11.99	7.28	4.81	7.34	14.25	2.84	10.09	5	6.99	9.06	4.43	3.91	14.97	34.65	7.35	14.53	7.94	12.84	14.52	31.48	4.34	3.76	7.18	10.58	8.71	8.61	5.64	19.54	6.43	4.41	6.18	4.88	8.85	7.27	11.3	12.28	3.12	4.38	3.88	4.27	7.35	6.57
2014-06-25	5.18	2.45	4.86	5.44	6.89	9.61	4.28	11.72	7.07	4.72	7.28	14.16	2.84	10.09	5.09	6.93	9.06	4.49	3.91	14.98	34.66	7.24	14.42	7.9	12.84	14.69	31.41	4.34	3.73	7.08	10.62	8.54	8.51	5.62	19.43	6.39	4.39	6.01	4.89	8.77	7.13	10.9	11.99	3.22	4.38	3.9	4.26	7.21	6.58
2014-06-26	5.21	2.44	4.9	5.49	6.99	9.63	4.32	11.73	7.17	4.77	7.4	13.98	2.84	10.09	5.11	6.97	9.06	4.58	3.91	15.03	34.81	7.35	15.07	7.94	12.84	14.68	31.34	4.34	3.77	7.14	10.83	8.58	8.63	5.63	19.57	6.37	4.44	6.03	4.95	8.85	7.29	11.14	12.22	3.29	4.38	3.91	4.33	7.23	6.67
2014-06-27	5.24	2.41	4.9	5.51	7.01	9.77	4.37	11.75	7.5	4.81	7.57	14.41	2.84	10.09	5.28	7.02	9.06	4.62	3.91	14.96	35.41	7.41	15.51	7.97	12.84	14.89	32.32	4.35	3.79	7.08	10.88	8.6	8.82	5.65	20.34	6.4	4.58	6.02	4.95	9.1	7.33	11.14	12.54	3.27	4.38	3.93	4.37	7.26	7.34
2014-06-30	5.27	2.45	4.91	5.58	7.03	9.81	4.41	11.65	7.39	4.84	7.76	14.19	2.84	10.09	5.31	7.02	9.06	4.58	3.91	15.16	36.65	7.45	16.15	8.13	12.84	15.08	32.61	4.37	3.84	7.2	11.12	8.82	9.34	5.7	20.41	6.44	4.67	6.05	5.12	9.15	7.43	11.3	12.63	3.29	4.38	3.96	4.39	7.25	7.78
2014-07-01	5.1	2.44	5.04	5.59	7.14	10.02	4.42	11.73	7.59	4.89	8.05	14.35	2.84	9.59	5.27	7.36	9.06	4.66	3.91	15.15	36.21	7.4	15.51	8.15	12.84	15.04	32.09	4.37	3.84	7.18	11.09	8.82	9.24	5.73	20.21	6.5	4.62	5.9	5.32	9.05	7.51	11.54	12.63	3.18	4.38	3.98	4.42	7.32	7.65
2014-07-02	5.11	2.5	5.06	5.58	7.16	9.95	4.42	11.86	7.68	4.91	8.07	14.34	2.84	9.11	5.27	7.31	9.34	4.69	3.91	15.08	36.58	7.5	15.42	8.21	12.84	14.78	31.65	4.37	3.86	7.32	11.19	9.03	9.19	5.73	20.14	6.47	4.61	5.83	5.23	8.98	7.55	11.59	12.81	3.18	4.38	4	4.48	7.29	7.73
2014-07-03	5.09	2.66	5.06	5.58	7.16	10.1	4.42	11.77	7.49	4.89	8.03	14.3	2.84	8.65	5.28	7.24	10.27	4.66	3.91	15.14	36.71	7.45	15.43	8.35	12.84	15.02	31.97	4.41	3.87	7.3	11.47	9.06	9.18	5.76	20.52	6.47	4.6	5.91	5.31	9.11	7.83	11.66	12.9	3.2	4.38	4.01	4.46	7.32	8.11
2014-07-04	5.06	2.56	5.03	5.61	7.12	9.99	4.4	11.29	7.82	4.93	8.09	14.24	2.84	8.65	5.3	7.31	10.03	4.6	3.91	15.07	35.79	7.5	15.07	8.27	12.84	15.2	31.96	4.41	3.87	7.31	11.25	9.08	9.22	5.7	20.69	6.5	4.57	5.86	5.3	9.24	8.09	11.95	13.19	3.17	4.38	4.09	4.46	7.22	8.02
2014-07-07	5.04	2.7	5.02	5.79	7.12	9.97	4.39	12.15	8.28	4.86	8.06	14.07	2.84	8.22	5.15	7.24	10.23	4.62	3.91	14.83	36.11	7.55	15.51	8.18	12.84	15.38	31.5	4.42	3.86	7.46	11.42	9.23	9.14	5.77	20.71	6.48	4.6	5.82	5.22	9.16	7.96	12.03	13.1	3.19	4.38	4.02	4.51	7.28	7.89
2014-07-08	5.05	2.71	5.01	5.72	7.16	10.02	4.49	12.02	8.43	4.97	7.94	14.09	2.84	8.25	5.16	7.18	10.01	4.58	3.91	14.75	35.82	7.66	15.29	8.48	12.84	15.77	31.4	4.46	3.87	7.58	11.26	9.14	9.34	5.75	20.69	6.5	4.62	5.82	5.24	9.12	7.96	12.03	13.1	3.18	4.38	4.02	4.5	7.25	8.19
2014-07-09	4.98	2.62	4.95	5.58	7	9.87	4.39	11.85	7.97	4.88	8.21	13.84	2.84	7.84	5.23	6.99	9.65	4.5	3.91	14.33	35.3	7.59	14.97	8.62	12.84	15.48	30.89	4.44	3.81	7.42	11.44	9.11	9.14	5.65	20.02	6.33	4.49	6.12	5.16	8.88	7.96	12.03	13.1	3.2	4.38	3.98	4.4	7.21	8.14
2014-07-10	4.96	2.61	5.01	5.59	7.03	9.93	4.46	11.52	8.12	4.85	8.3	14.01	2.84	7.67	5.22	6.9	9.22	4.54	3.91	14.39	33.87	7.64	14.74	8.99	12.84	15.55	29.84	4.56	3.88	7.41	11.43	9.28	9.14	5.63	20.08	6.36	4.46	6.38	5.26	8.77	7.47	11.21	12.61	3.17	4.38	4.02	4.44	7.17	8.03
2014-07-11	5	2.67	5.03	5.61	7.33	10.13	4.5	11.52	7.99	4.94	8.51	14.1	2.84	8.04	5.31	6.94	9.34	4.64	3.91	14.5	33.7	7.73	14.86	8.93	12.84	15.48	30.11	4.54	3.89	7.58	11.6	9.76	9.14	5.73	20.22	6.45	4.5	6.58	5.29	8.88	7.64	11.32	13.54	3.12	4.38	4.06	4.52	7.19	8.69
2014-07-14	5.03	2.78	5.12	5.69	7.3	10.26	4.54	11.52	8	4.99	8.8	14.35	2.84	8.17	5.55	6.99	9.49	4.72	3.91	14.51	33.91	7.85	15.07	9.01	12.84	15.6	30.95	4.56	3.95	7.8	11.79	10.07	9.35	5.8	21.15	6.51	4.57	6.44	5.32	9.12	7.67	11.45	13.67	3.13	4.38	4.18	4.58	7.3	8.23
2014-07-15	5.01	2.76	5.1	5.68	7.71	10.26	4.53	11.52	8.21	5.02	8.72	14.63	2.84	8.14	5.55	7.03	9.15	4.69	3.91	14.79	34.43	7.79	14.82	8.92	12.84	15.66	30.75	4.56	4.01	7.72	11.82	9.99	9.35	5.79	21.49	6.66	4.61	6.85	5.26	9.09	7.76	11.92	13.88	3.15	4.38	4.37	4.55	7.25	7.69
2014-07-16	5	2.84	5.12	5.63	7.57	10.13	4.5	11.52	8.02	5.03	8.53	14.78	2.84	8.37	5.37	7.17	8.83	4.73	3.91	14.79	33.94	8.03	14.9	8.8	12.84	15.93	30.44	4.5	3.95	7.51	11.71	9.78	9.44	5.8	21.14	6.69	4.59	6.82	5.15	9.03	7.51	11.79	13.43	3.23	4.38	4.39	4.63	7.36	7.6
2014-07-17	4.98	2.85	5.11	5.59	7.54	10.07	4.46	11.52	7.8	5.09	8.53	15.09	2.84	8.28	5.43	7.11	8.9	4.89	3.91	14.59	33.49	7.89	14.51	8.88	12.84	15.75	30.55	4.47	3.93	7.6	11.56	9.88	9.45	5.74	21.06	6.6	4.61	6.63	5.17	9.16	7.67	12.08	14.18	3.31	4.38	4.44	4.57	7.29	7.42
2014-07-18	4.97	2.93	5.11	5.6	7.42	10.05	4.46	11.52	7.92	5.04	8.98	15.84	2.84	8.2	5.44	7.05	9.05	4.78	3.91	14.7	34.1	8.06	14.61	8.92	12.84	15.36	29.94	4.49	3.98	7.56	11.58	9.84	9.67	5.77	21.07	6.64	4.62	6.52	5.17	8.78	7.56	11.93	13.97	3.21	4.38	4.36	4.58	7.28	7.47
2014-07-21	4.89	2.89	5.13	5.51	7.25	9.99	4.43	11.52	8.01	5	9.08	16.18	2.84	7.9	5.44	6.95	9.57	4.74	3.91	15.23	34.31	8.08	14.61	8.87	12.84	15.4	29.27	4.47	3.94	7.44	11.5	9.97	9.56	5.72	21	6.57	4.56	6.91	5.21	8.56	7.4	11.71	13.73	3.15	4.38	4.37	4.53	7.36	7.48
2014-07-22	4.99	2.92	5.17	5.61	7.34	10.13	4.48	11.52	8.1	5.12	9.03	15.72	2.84	8.19	5.47	7	9.62	4.77	3.91	15.34	34.36	8.49	14.59	9.14	12.84	15.57	29.69	4.51	3.97	7.61	11.64	10.09	9.6	5.84	20.86	6.59	4.63	6.86	5.16	8.59	7.52	11.79	14.13	3.2	4.38	4.41	4.58	7.39	7.57
2014-07-23	5.02	3.12	5.15	5.68	7.35	10.09	4.49	11.52	8.11	5.03	8.9	15.94	2.84	8.05	5.28	6.94	9.28	4.77	3.91	15.45	34.05	8.4	14.53	8.99	13.06	15.12	28.92	4.55	3.99	7.53	11.48	10.2	9.38	5.83	20.38	6.64	4.66	6.77	5.07	8.44	7.64	11.45	13.68	3.18	4.38	4.38	4.6	7.33	7.25
2014-07-24	5.08	3.15	5.16	5.69	7.41	10.18	4.54	11.52	8.07	5.08	9.14	15.49	2.84	8.13	5.26	7.06	8.99	4.88	3.91	16.32	34.63	8.15	14.87	8.92	13.03	15.34	29.07	4.69	4	7.68	11.45	10	9.48	5.9	20.29	6.74	4.72	6.68	5.07	8.5	7.93	11.32	13.71	3.22	4.38	4.38	4.59	7.35	7.18
2014-07-25	5.11	3.14	5.2	5.76	7.53	10.54	4.64	11.52	8.12	5.15	9.19	15.2	2.84	8.18	5.41	7.22	9.16	4.77	3.91	16.4	34.74	8.21	15.11	8.96	13.18	15.06	29.06	4.68	4.06	7.7	11.59	9.92	9.41	5.96	20.76	6.76	4.83	6.7	5.15	8.61	7.93	11.42	13.79	3.27	4.38	4.73	4.67	7.43	7.24
2014-07-28	5.21	3.13	5.36	5.8	7.62	10.65	4.7	11.52	8.43	5.21	8.96	15.43	2.84	8.27	5.54	7.7	9.18	4.82	3.91	16.57	35.43	8.27	15.35	9.34	13.21	15.32	29.9	4.71	4.1	7.85	11.68	9.96	9.69	5.99	21.17	6.89	4.96	6.64	5.28	8.82	8.24	11.72	13.96	3.32	4.38	4.64	4.73	7.5	7.37
2014-07-29	5.17	3.27	5.44	5.9	7.86	10.86	4.68	11.52	8.9	5.29	8.96	15.68	2.84	8.68	5.56	7.63	9.3	4.99	3.91	16.59	35.56	8.35	15.41	9.47	13.17	15.82	30.65	4.73	4.11	7.84	11.72	9.88	9.63	6.05	21.27	6.9	4.93	6.89	5.34	9.04	8.54	11.93	14.06	3.29	4.38	4.59	4.74	7.51	7.43
2014-07-30	5.23	3.26	5.42	5.85	7.97	10.83	4.7	11.52	9.03	5.3	8.84	15.75	2.84	9.11	5.58	7.78	9.35	5.29	3.91	16.7	35.07	8.21	15.29	9.38	13.39	15.95	30.35	4.77	4.12	8.17	11.73	9.82	9.7	6	20.98	6.84	5.03	6.75	5.26	9.03	8.5	11.91	14.01	3.39	4.38	4.61	4.76	7.54	7.58
2014-07-31	5.22	3.2	5.58	5.92	7.94	11	4.73	11.52	9.09	5.34	8.82	15.74	2.84	9.2	5.53	7.81	9.48	5.28	3.91	17.38	35.43	8.3	15.26	9.35	13.39	16.05	30.61	4.81	4.15	8.2	11.76	10.14	9.72	6.04	21.16	6.89	5.03	6.8	5.3	9.09	8.56	12.13	14.3	3.36	4.38	4.63	4.77	7.67	7.69
2014-08-01	5.17	3.15	5.58	5.79	7.89	10.8	4.82	11.52	8.69	5.25	8.85	15.98	2.84	8.87	5.58	7.66	9.34	5.26	3.91	16.98	36.58	8.2	15	9.17	13.16	15.87	30.66	4.82	4.11	8.01	11.71	9.87	9.49	5.91	21.1	6.83	5.03	7.2	5.2	9.06	8.73	11.83	13.87	3.31	4.38	4.57	4.69	7.54	7.83
2014-08-04	5.29	3.19	5.61	6	8.43	11.19	4.85	11.52	9.16	5.35	8.97	16	2.84	9.14	5.7	7.83	9.43	5.25	3.91	17.18	37.11	9.02	15.61	9.33	13.2	16.1	31.08	5.02	4.19	8.15	11.71	10.42	9.65	6.08	22.09	7.11	5.11	7.25	5.29	9.2	8.83	12	13.99	3.36	4.38	4.62	4.69	7.6	7.93
2014-08-05	5.24	3.09	5.66	6.04	9.27	11.62	4.84	11.52	9.13	5.39	9.2	16.02	2.84	9.15	5.78	7.9	9.56	5.15	3.91	16.92	36.72	8.97	15.54	9.23	13.76	16.05	31.19	5.02	4.24	8.21	11.71	10.3	9.72	6.23	22.25	7.19	5.11	7.17	5.28	9.5	8.46	12.37	13.93	3.36	4.38	4.6	4.69	7.65	7.93
2014-08-06	5.22	3.1	5.7	6.03	9.21	11.85	4.83	11.52	8.81	5.43	9.2	16.01	2.84	9.38	5.77	7.78	9.57	5.1	3.91	16.53	36.39	8.92	15.42	9.43	13.8	15.87	30.94	5.13	4.26	8.11	12.11	10.24	9.89	6.23	22.33	7.21	5.09	7.18	5.34	9.49	8.37	12.71	13.78	3.35	4.38	4.59	4.69	7.66	7.82
2014-08-07	5.15	3.13	5.63	6.18	9.12	11.62	4.72	11.52	8.57	5.32	9.04	16.02	2.84	9.17	5.7	7.71	9.59	5.17	3.91	16.53	36.29	8.71	15.17	9.34	13.76	15.76	30.66	5.13	4.17	7.95	11.97	10.22	9.73	6.28	21.85	7.3	4.91	7.1	5.27	9.34	8.29	12.69	13.59	3.39	4.38	4.53	4.69	7.45	7.9
2014-08-08	5.24	3.15	5.56	6.24	9.84	12.09	4.73	11.52	8.71	5.31	8.97	16.82	2.84	9.34	5.8	7.88	9.97	5.33	3.91	16.74	35.69	8.79	15.37	9.27	13.83	15.85	30.84	5.19	4.22	8.01	12.67	10.23	9.98	6.44	22.61	7.36	4.94	7.15	5.36	9.32	8.49	13.87	14.1	3.39	4.38	4.57	4.69	7.69	7.81
2014-08-11	5.29	3.15	5.65	6.29	10.14	12.65	4.78	11.52	8.86	5.4	9.18	16.78	2.84	9.35	5.94	7.97	9.96	5.38	3.91	16.9	35.7	8.91	15.4	9.39	13.83	16.01	31.13	5.29	4.3	8.39	12.81	10.33	10.2	6.58	22.75	7.6	4.99	7.24	5.59	9.58	8.49	13.87	14.2	3.41	4.38	5.01	4.69	7.74	7.83
2014-08-12	5.29	3.25	5.69	6.31	9.91	12.6	4.78	11.52	9.15	5.38	9.12	17.56	2.84	9.43	5.9	8.12	9.97	5.45	3.91	17.15	34.97	8.91	15.07	9.36	14.04	15.85	31.08	5.29	4.28	8.43	12.78	10.21	10.05	6.5	22.89	7.58	4.99	7.5	5.55	9.61	8.38	13.49	14.36	3.39	4.38	5.41	4.69	7.78	7.86
2014-08-13	5.28	3.22	5.84	6.26	9.57	12.31	4.75	11.52	9.04	5.33	8.99	17.52	2.84	9.59	6.15	8.13	9.77	5.41	3.91	16.88	34.87	8.77	14.98	9.38	14.22	15.82	31.27	5.24	4.34	8.42	12.85	10.17	10.2	6.44	22.74	7.42	5.16	7.75	5.47	9.46	8.42	13.18	14.23	3.35	4.38	5.31	4.69	7.85	7.82
2014-08-14	5.22	3.16	5.8	6.12	9.42	12.05	4.8	11.52	8.95	5.43	8.8	18.4	2.84	9.54	6.02	7.97	9.59	5.39	3.91	16.85	34.93	8.75	14.76	9.36	14	15.66	30.75	5.08	4.27	8.47	12.75	9.96	10.1	6.32	22.1	7.24	5.09	7.62	5.4	9.31	8.35	13.28	14.32	3.27	4.38	5.22	4.69	7.73	8.03
2014-08-15	5.27	3.16	5.87	6.24	9.67	12.2	4.83	11.52	8.97	5.44	8.98	19.32	2.84	9.44	6.04	8.01	9.69	5.46	3.91	17.05	35.01	8.76	14.85	10.3	13.97	15.69	32.72	5.11	4.31	8.75	12.77	10.04	10.11	6.37	23.52	7.31	5.1	7.68	5.47	10.24	8.37	13.35	14.01	3.29	4.38	5.36	4.69	7.76	8.16
2014-08-18	5.27	3.22	6.03	6.39	9.63	12.17	4.85	11.52	8.91	5.47	9.12	18.8	2.84	9.62	6.11	8.08	9.61	5.58	3.91	16.98	35.41	8.95	15.26	11.06	14.02	15.84	32.97	5.16	4.38	8.77	13.17	10.18	10.21	6.47	23.58	7.33	5.15	7.72	5.52	10.75	8.52	13.19	14.05	3.33	4.38	5.24	5.16	7.89	8.21
2014-08-19	5.41	3.21	6.04	6.33	9.7	11.98	4.87	11.52	9.09	5.45	9.37	18.94	2.84	9.81	6.17	8.06	9.85	5.57	3.91	16.92	34.72	8.9	15.22	10.66	14.49	16.65	32.44	5.12	4.42	8.96	13.41	10.2	10.28	6.39	23.48	7.44	5.11	7.72	5.53	10.6	8.48	13.31	14.08	3.66	4.38	5.14	5.09	8.11	8.15
2014-08-20	5.36	3.18	6.08	6.28	9.38	11.94	4.92	11.52	8.94	5.54	9.18	18.49	2.84	10.3	6.1	8.07	9.78	5.53	3.91	16.89	34.65	8.96	15.29	10.63	13.95	16.25	32.24	5.15	4.51	8.94	13.39	10.19	10.28	6.37	23.49	7.35	5.1	7.95	5.57	10.48	8.38	13.23	14.23	3.53	4.38	5.17	5.05	8.02	8.05
2014-08-21	5.32	3.11	6.16	6.32	9.35	12.06	4.88	11.52	8.57	5.51	9.1	19.17	2.84	10.82	6.01	8.23	9.82	5.56	3.91	16.79	34.6	8.96	15.2	11.14	13.62	16.17	31.9	5.11	4.53	9.1	13.55	10.05	10.14	6.32	23.4	7.37	5.02	8.14	5.52	10.57	8.22	12.97	13.97	3.51	4.38	5.09	5.08	7.97	7.95
2014-08-22	5.3	3.1	6.16	6.28	9.15	11.98	4.96	11.52	8.49	5.5	9.12	19.11	2.84	10.73	6.09	8.28	9.86	5.69	3.91	16.65	34.86	9.2	15.22	11.84	13.75	16.17	32.1	5.2	4.55	8.91	14.91	9.98	10.13	6.34	23.45	7.31	5.03	8.24	5.53	10.42	8.26	13.16	14	3.49	4.38	5.11	5.09	8.07	8.02
2014-08-25	5.43	3.03	6.02	6.26	9.09	11.9	4.9	11.52	8.1	5.47	9.03	18.49	2.84	10.77	5.89	8.07	9.79	5.69	3.91	16.5	34.72	9.03	15.53	11.53	13.69	15.91	31.61	5.21	4.54	8.72	14.96	10.19	10.09	6.37	23.53	7.54	4.93	8.44	5.41	10.29	8.5	13.37	14.58	3.51	4.38	5.13	5.04	7.91	7.84
2014-08-26	5.43	2.96	5.82	6.22	8.84	11.53	4.74	11.52	8.09	5.36	8.69	17.87	2.84	10.28	5.77	7.86	9.48	5.46	3.91	16.08	35.26	8.64	15.3	10.99	13.47	15.51	30.4	5.03	4.44	8.47	14.37	10.05	9.68	6.22	22.76	7.39	4.87	8.11	5.28	9.81	8.75	13.25	14.98	3.43	4.38	5.11	4.87	7.66	7.6
2014-08-27	5.44	3.04	5.84	6.2	8.89	11.71	5.06	11.52	8.12	5.42	8.74	18.31	2.84	10.09	5.85	8.16	9.52	5.42	3.91	16.16	34.79	8.69	15.04	10.94	13.48	15.54	30.39	5.08	4.57	8.63	14.42	10.04	9.7	6.22	22.6	7.59	4.9	8.17	5.29	9.78	8.79	13.24	15.49	3.46	4.38	5.12	4.85	7.68	7.85
2014-08-28	5.52	3	5.76	6.11	8.83	11.45	4.95	11.52	7.72	5.36	8.65	18.02	2.84	10.28	5.86	8.98	9.36	5.5	3.91	16.27	33.68	8.34	13.84	10.76	13.39	15.57	30.41	5.01	4.47	8.28	14.33	9.82	9.65	6.04	22.11	7.72	4.79	8.11	5.22	9.62	8.44	12.93	15.19	3.47	4.38	5.15	4.87	7.61	7.89
2014-08-29	5.53	3.02	5.82	6.18	8.89	11.57	5.01	11.52	7.81	5.39	8.78	18.16	2.84	10.16	5.95	8.86	9.39	5.52	3.91	16.67	33.89	8.39	13.91	10.72	13.46	15.75	30.63	4.96	4.71	8.48	14.69	9.91	9.83	6.09	22.44	7.56	4.84	8.09	5.31	9.75	8.49	12.9	15.09	3.52	4.38	5.23	4.94	7.71	7.99
2014-09-01	5.55	3.09	5.92	6.29	9.09	11.73	5.07	11.52	7.99	5.43	8.94	18.27	2.84	10.26	6.04	8.79	9.6	5.51	3.91	16.58	34.17	8.56	14.35	10.89	13.66	15.92	30.9	5.18	5.1	8.64	15.07	10	10.01	6.18	22.91	7.55	5.04	8.13	5.39	9.96	8.47	13.12	15.32	3.5	4.82	5.24	5.02	7.86	8.04
2014-09-02	5.57	3.11	6.07	6.35	9.12	11.89	5.14	11.52	8.51	5.47	9.09	18.74	2.84	10.56	6.1	9.08	9.77	5.55	3.91	16.81	34.34	8.65	14.34	11.09	13.77	16.08	31.11	5.14	5.38	8.72	16.12	10.1	10.14	6.3	23.1	7.9	5.08	8.21	5.49	10.03	8.57	13.29	15.29	3.54	5.3	5.19	5.08	7.93	8.09
2014-09-03	5.69	3.11	6.09	6.41	9.14	11.86	5.13	11.52	8.73	5.5	9.15	18.77	2.84	10.49	6.03	9.08	9.83	5.62	3.91	16.95	34.66	8.82	14.35	10.98	13.95	16.77	31.35	5.18	5.25	8.65	15.97	10.15	10.1	6.35	23.18	7.91	5.09	8.12	5.59	10.29	8.69	13.36	15.19	3.59	5.44	5.25	5.08	7.96	8.18
2014-09-04	5.69	3.17	6.1	6.66	9.17	11.97	5.26	11.52	8.82	5.57	9.95	18.6	2.84	10.47	6.13	9.07	9.83	5.7	3.91	17.22	34.9	8.86	14.49	10.95	13.99	16.46	31.69	5.19	5.24	8.74	16.16	10.15	10.2	6.36	23.22	7.84	5.15	7.98	5.64	10.27	8.73	13.44	15.55	3.57	5.35	5.19	5.13	7.95	8.38
2014-09-05	5.74	3.15	6.17	6.73	9.01	11.97	5.25	11.52	8.51	5.57	9.87	18.66	2.84	10.58	6.16	8.97	10.01	5.68	3.91	17.59	36.38	8.84	14.71	10.97	13.97	16.18	31.49	5.49	5.39	8.63	16.03	10.56	10.21	6.36	23.22	7.88	5.15	8.31	5.61	10.24	8.7	13.26	15.21	3.62	5.48	5.12	5.23	8	8.31
2014-09-09	5.7	3.19	6.21	6.76	9.39	11.93	5.27	11.52	8.38	5.56	10.05	18.28	2.84	10.67	6.25	9.06	10.82	5.69	3.91	17.55	36.17	8.86	14.83	11.15	14.16	16.25	31.37	5.51	5.36	8.77	15.84	11.22	10.57	6.34	23.19	7.8	5.12	8.58	5.73	10.32	8.78	13.74	15.31	3.6	5.84	5.06	5.23	8.01	8.26
2014-09-10	5.63	3.28	6.27	6.91	9.23	11.89	5.33	11.52	8.41	5.71	10.03	18.18	2.84	10.79	6.25	8.98	10.55	5.65	3.91	17.59	36.84	8.92	15	11	14.04	16.49	31.37	6.05	5.3	8.78	15.79	11.25	10.48	6.36	23.13	7.68	5.3	8.67	5.72	10.23	8.95	13.76	15.31	3.75	5.72	5.18	5.25	8.01	8.3
2014-09-11	5.6	3.25	6.37	7	9.16	12.13	5.23	11.52	8.4	5.64	9.88	18.28	2.84	10.9	6.25	8.77	10.65	5.59	3.91	17.64	36.12	8.84	14.69	11.03	13.9	16.28	31.66	6.16	5.67	8.67	16.91	11.05	10.52	6.46	23.19	7.87	5.27	9.23	5.66	10.45	8.76	13.47	15.06	3.77	5.58	5.1	5.29	8.19	8.2
2014-09-12	5.64	3.28	6.6	6.96	9.24	12.2	5.25	11.52	8.49	5.69	10.01	18.37	2.84	11.45	6.33	8.8	10.59	5.74	3.91	17.68	36.19	9.05	14.76	10.94	14.26	16.42	31.7	6.12	5.72	8.68	16.74	11.19	10.54	6.48	23.22	7.87	5.39	9.29	5.81	10.48	8.94	13.52	15.15	3.92	5.62	5.17	5.42	8.32	8.29
2014-09-15	5.6	3.42	6.57	7.13	9.71	12.2	5.35	11.52	8.34	5.72	10	18.19	2.84	11.29	6.64	8.88	10.43	5.83	3.91	17.33	35.94	9.18	14.78	10.74	14.23	16.49	31.68	6.28	5.93	8.64	16.43	11.1	10.73	6.5	23.58	8.09	5.38	9.4	5.83	10.48	9.01	13.75	15.52	3.9	5.65	5.2	5.5	8.28	8.59
2014-09-16	5.45	3.3	6.27	7.01	9.25	11.61	5.17	11.52	7.87	5.5	9.45	17.29	2.84	10.84	6.47	8.54	10.03	5.59	3.91	17	34.81	8.77	14.59	10.55	13.59	15.9	30.6	6.21	5.67	8.2	15.92	10.63	10.32	6.31	22.71	7.73	5.14	8.81	5.62	9.96	8.7	13.47	15.31	3.73	5.32	5.24	5.33	7.95	8.23
2014-09-17	5.43	3.36	6.33	6.98	9.53	11.63	5.21	11.52	7.93	5.47	9.31	17.36	2.84	10.85	6.74	8.51	9.59	5.64	3.91	17.1	35.33	8.83	14.72	10.41	13.64	15.89	30.09	6.19	5.79	8.25	15.99	10.81	10.39	6.31	22.89	7.94	5.25	8.6	5.69	9.94	8.66	13.67	15.48	3.75	5.38	5.17	5.61	8.07	8.35
2014-09-18	5.42	3.47	6.38	7.05	9.28	11.6	5.22	11.52	7.95	5.49	9.45	17.3	2.84	10.75	6.79	8.54	9.58	5.82	3.91	17.1	35.44	8.89	14.71	10.43	13.57	15.93	30.09	6.16	5.73	8.31	15.87	10.78	10.59	6.38	22.56	7.88	5.27	8.63	5.91	10	8.73	13.55	15.89	3.74	5.57	5.17	5.57	8.08	8.45
2014-09-19	5.44	3.44	6.57	7.1	9.17	11.52	5.29	11.52	8.03	6.04	9.49	17.91	2.84	10.99	6.92	8.56	9.83	5.83	3.91	17.24	35.4	9.18	15.24	10.41	14.03	16.18	30.26	6.32	5.81	8.4	15.99	10.88	10.61	6.42	22.74	7.9	5.25	8.78	5.92	10.11	8.87	13.68	16.49	3.77	5.47	5.19	5.64	8.23	8.52
2014-09-22	5.33	3.34	6.48	7.03	8.84	11.25	5.17	11.52	7.96	6.05	9.22	17.8	2.84	10.72	6.72	8.52	9.56	5.71	3.91	16.99	34.79	9.2	15.72	10.2	14.03	15.79	29.83	6.54	5.72	8.22	15.86	10.62	10.4	6.38	22.35	7.81	5.13	8.54	5.97	9.85	8.52	13.28	15.97	3.81	5.47	5.15	5.66	8.09	8.62
2014-09-23	5.34	3.38	6.59	7.03	8.86	11.41	5.18	11.52	7.88	6.07	9.47	18.11	2.84	10.8	6.9	8.56	9.71	5.71	3.91	17.16	35.3	9.57	15.74	10.45	14.01	15.62	30.01	6.51	5.83	8.25	16.46	11.1	10.51	6.58	22.51	7.63	5.2	8.56	6.19	9.96	8.57	13.29	16.04	3.85	5.45	5.16	5.77	8.18	8.89
2014-09-24	5.32	3.42	6.67	7.18	9.03	11.55	5.25	11.52	7.98	6.08	9.65	18.2	2.84	11.04	7.16	8.82	9.85	5.74	3.91	17.32	35.46	9.88	15.67	10.55	14.19	15.79	30.48	6.6	5.84	8.37	17.29	11.18	10.78	6.58	22.71	7.7	5.29	8.84	6.21	10.13	8.75	13.44	16.08	3.91	5.51	5.19	5.8	8.3	8.89
2014-09-25	5.33	3.38	6.69	7.12	9	11.55	5.21	11.52	8	6.08	9.63	18.08	2.84	11.05	7.09	8.74	10.01	6.04	3.91	17.2	35.16	9.75	15.7	10.52	13.86	15.72	33.53	6.57	5.85	8.34	17.41	11.09	10.64	6.52	23.97	7.7	5.33	8.89	6.34	10.59	8.59	13.49	15.94	3.87	5.42	5.21	5.77	8.31	8.77
2014-09-26	5.31	3.34	6.85	7.04	9.06	11.65	5.2	11.52	7.99	6.1	9.69	18.74	2.84	11.12	7.09	8.69	10.09	6.02	3.91	17.04	34.88	9.88	15.87	10.46	13.97	16.27	32.77	6.54	5.85	8.39	18.08	11.04	10.7	6.61	23.68	7.72	5.38	8.9	6.37	10.41	8.61	13.76	15.68	3.85	5.31	5.21	5.77	8.39	9.19
2014-09-29	5.31	3.39	7.01	7.33	9.24	11.71	5.21	11.52	8.06	6.2	9.78	19.27	2.84	11.57	7.13	8.67	9.84	5.96	3.91	17.12	35.71	9.96	15.68	10.56	14.15	16.48	32.56	6.42	5.8	8.44	18.15	11.16	10.99	6.76	23.98	8.01	5.54	9.17	6.51	10.52	8.72	13.84	15.82	3.84	5.39	5.31	5.86	8.51	9.19
2014-09-30	5.3	3.43	6.97	7.33	9.24	11.74	5.27	11.52	8.28	6.29	9.9	19.17	2.84	11.45	7.22	8.81	10	6.05	4.11	17.31	35.9	10.07	15.52	10.8	14.08	16.26	32.14	6.37	5.77	8.5	18.37	11.19	10.97	6.68	24.02	8.03	5.48	9.18	6.63	10.45	8.86	13.88	15.96	3.87	5.42	5.61	5.92	8.51	9.38
2014-10-08	5.29	3.57	7.17	7.36	9.3	11.95	5.35	11.52	8.42	6.3	10.28	18.89	2.84	11.73	7.35	8.81	9.87	6.25	4.32	17.95	36.99	10.01	15.73	11.02	14.26	17.05	32.75	6.47	5.85	8.68	18	11.33	11.08	6.77	24.74	8.12	5.49	9.36	6.89	10.69	8.9	13.96	16.25	3.85	5.47	5.56	5.94	8.69	9.41
2014-10-09	5.31	3.93	7.33	7.41	9.43	11.9	5.35	11.52	8.31	6.27	10.3	18.68	2.84	11.83	7.49	8.83	9.82	6.41	4.54	17.95	36.92	9.98	15.47	10.96	14.55	17.18	32.49	6.46	6.14	8.67	17.69	11.57	10.99	6.79	24.39	8.12	5.47	9.28	6.79	10.6	8.85	13.8	16.09	3.83	5.55	5.52	5.89	8.55	9.19
2014-10-10	5.27	4.32	7.25	7.47	9.27	11.89	5.28	11.52	8.23	6.12	10.01	18.57	2.84	11.83	7.37	8.79	9.77	6.56	4.77	17.88	36.22	9.79	15.22	10.9	14.33	17.69	32.48	6.52	6.1	8.85	17.42	11.35	10.95	6.8	23.83	8.07	5.49	8.81	6.59	10.41	8.85	13.47	15.87	3.73	5.52	5.42	5.83	8.44	9.03
2014-10-13	5.19	4.24	7.17	7.66	9.14	12.15	5.24	11.52	8.11	6.15	10.03	18.35	2.84	11.83	7.26	8.57	9.96	6.53	5.01	17.61	36.33	9.85	15.31	11.17	14.45	17.62	32	6.39	6.08	9.06	17.92	11.29	12.05	6.86	23.68	8.37	5.44	8.41	6.5	10.5	8.91	14.33	15.6	3.74	5.42	5.72	5.8	8.37	9.66
2014-10-14	5.2	4.66	7.1	7.98	9.14	12.06	5.21	11.52	8.12	6.06	9.89	18.75	2.84	11.83	7.15	8.44	10.32	6.43	5.26	17.71	37.59	10.11	15.57	11.06	14.5	17.45	31.73	6.48	5.96	8.9	17.65	11.21	12.76	6.82	23.51	9	5.47	8.45	6.47	10.44	8.86	14.02	15.34	3.7	5.34	5.59	5.79	8.41	9.54
2014-10-15	5.2	4.56	7.07	7.91	9.11	12.09	5.25	11.52	8.02	6.53	9.94	18.52	2.84	11.83	7.14	8.41	10.32	6.5	5.52	18.42	37.75	10.39	15.62	10.95	15.24	17.98	32.31	6.26	5.98	8.93	17.92	11.2	13.2	6.77	23.41	8.97	5.44	8.48	6.54	10.43	9.15	14.22	15.57	3.69	5.24	5.61	5.88	8.6	9.51
2014-10-16	5.19	4.27	6.88	8.24	9.01	12.6	5.35	11.52	7.79	6.78	9.72	18.01	2.84	11.83	7	8.26	9.76	6.5	5.8	18.55	36.8	10.35	15.27	10.68	15.01	17.45	31.58	6.25	5.68	8.68	17.71	11.76	12.52	6.92	23.35	8.61	5.47	8.93	6.37	10.17	8.96	14.51	15.49	3.67	5.19	5.39	5.82	8.37	9.52
2014-10-17	5.15	4.28	6.74	8.34	8.96	13.86	5.58	11.52	7.85	6.49	9.6	17.8	2.84	11.83	7.02	8.11	9.14	6.41	6.09	18.12	39.28	10.37	15.2	10.38	14.78	17.59	32.33	6.1	5.45	8.57	17.74	12.04	12.46	6.7	23.49	8.71	5.5	8.84	6.22	10.03	8.71	14.93	15.01	3.62	5.04	5.2	5.66	8.23	9.07
2014-10-20	5.16	4.36	6.85	8.74	9.3	13.8	5.56	12.67	7.83	6.53	9.82	18	2.84	11.83	7.01	8.19	9.15	6.24	6.39	17.97	39.13	10.81	15.25	10.53	14.8	17.36	32.59	6.16	5.47	8.71	17.34	12.01	12.61	7.04	23.74	8.65	5.75	8.71	6.3	10.14	8.76	14.79	15.18	3.64	5.04	5.22	5.67	8.31	9.13
2014-10-21	5.12	4.14	6.94	8.69	9.3	13.69	5.47	13.94	7.65	6.44	9.71	18.24	2.84	11.83	6.88	8.27	8.97	6.28	6.71	17.62	40.01	10.74	14.72	10.75	14.48	17.14	32.01	6.1	5.44	8.61	17.02	12.09	12.92	6.97	23.3	8.47	5.61	8.56	6.36	9.97	8.64	14.48	14.98	3.66	5.12	5.26	5.88	8.21	8.89
2014-10-22	5.12	4.11	6.83	8.6	9.06	13.11	5.31	13.74	7.37	6.28	9.58	18.07	2.84	11.83	6.63	8.23	8.92	6.28	7.05	17.28	38.86	10.2	14.44	10.43	14.42	16.95	31.82	6.15	5.38	8.57	16.49	12.19	12.59	6.72	22.84	8.35	5.43	8.55	6.36	9.85	8.51	14.17	14.56	3.6	4.93	5.12	5.98	8.36	8.63
2014-10-23	5.07	4.06	6.49	8.72	8.73	12.5	5.13	12.48	7.47	6.1	9.64	17.7	2.84	11.83	6.38	7.96	8.73	6.51	7.4	17	37.82	9.84	14.58	10.13	14.2	17.48	29.72	6.12	5.24	8.41	15.61	12.71	12.05	6.48	22.31	8.22	5.24	8.41	6.23	9.48	8.24	13.83	14.33	3.47	4.71	4.89	5.75	8.59	8.44
2014-10-24	5.05	4.17	6.5	8.77	8.68	12.58	5.15	12.34	7.5	6.12	9.78	17.69	2.84	11.24	6.45	7.81	8.76	6.32	7.77	16.82	38.07	9.87	14.58	10.12	14.4	16.48	29.7	6.03	5.24	8.42	15.75	12.18	12.14	6.53	22.55	8.28	5.22	8.45	6.28	9.5	8.27	13.83	14.38	3.44	4.67	4.95	6.09	8.52	8.5
2014-10-27	5.02	4.15	6.59	8.72	8.54	12.77	5.16	13.26	7.14	6.17	9.77	17.74	2.84	10.68	6.49	7.7	8.91	6.15	8.16	16.95	38.14	10.05	14.23	10.18	14.67	16.28	30.18	6.15	5.34	8.52	16.07	12.18	12.19	6.4	22.8	8.38	5.27	8.47	6.56	9.85	8.33	13.66	14.6	3.42	4.59	5	6.14	8.76	8.72
2014-10-28	5.09	4.3	6.92	8.55	8.74	13.03	5.27	13.46	7.25	6.29	10.05	18.17	2.84	10.8	6.64	7.92	9	6.72	8.02	17.37	36.43	10.52	14.52	10.54	15.09	16.64	30.97	6.18	5.53	8.84	16.44	12.18	12.88	6.56	23.24	8.63	5.36	8.5	6.61	10.01	8.51	14.03	14.78	3.51	4.73	5.18	6.21	8.83	8.84
2014-10-29	5.15	4.4	6.99	8.89	8.84	13.02	5.3	13.51	7.4	6.32	10.16	18.12	2.84	11.15	6.64	7.97	9.01	6.71	8.42	17.45	36.45	10.54	14.52	10.69	14.95	17.01	30.87	6.28	5.53	8.88	16.69	12.18	13	6.68	24.66	8.76	5.38	9.25	6.58	10.05	8.58	14.52	14.78	3.54	4.94	5.21	6.18	8.87	8.99
2014-10-30	5.18	4.35	6.96	9.18	8.9	13.22	5.29	13.43	7.25	6.3	10.16	18.23	2.84	11.16	6.67	7.97	8.79	6.74	8.34	17.18	36.68	10.57	14.37	11.21	15.5	16.41	30.16	6.3	5.52	8.84	16.61	12.18	12.9	6.66	24.22	8.69	5.37	9.16	6.44	10.05	8.64	14.19	14.61	3.69	4.92	5.19	6.13	8.8	8.91
2014-10-31	5.27	4.26	7	9.13	8.97	12.99	5.43	12.97	7.27	6.46	10.06	18.51	2.84	11.28	6.7	8.14	8.88	6.65	8.36	17.83	36.17	10.48	14.87	11.04	15.4	16.63	30.48	6.47	5.53	9	16.26	12.18	12.73	6.66	24.1	8.87	5.39	9.13	6.4	10.23	8.66	14.3	14.54	3.69	5.01	5.24	6.11	8.8	9.33
2014-11-03	5.25	4.34	6.96	9.16	8.94	13.15	5.45	13.31	7.66	6.45	10.53	18.35	2.84	11.29	6.74	8.09	8.95	6.66	8.78	17.99	35.83	10.7	14.82	10.93	15.3	16.55	30.34	6.52	5.82	8.94	16.55	12.18	13.55	6.81	24.34	8.85	5.43	9.26	6.43	10.14	8.78	14.36	14.7	3.74	5.13	5.48	6.18	8.99	9.29
2014-11-04	5.22	4.31	7	9.17	8.75	13.67	5.53	13.58	7.68	6.76	11.18	18.1	2.84	11.39	6.84	7.91	9.04	6.58	9.22	17.87	36.06	10.58	14.66	10.92	15.31	16.96	30.08	6.28	6.05	8.83	16.78	12.18	13.51	6.85	24.06	8.72	5.35	9.14	6.44	10.19	8.84	14.09	15.27	3.82	5.16	5.47	6.06	8.82	9.02
2014-11-05	5.17	4.27	6.97	9.12	8.88	13.37	5.47	13.65	7.49	6.9	11.51	18.13	2.84	11.59	6.86	8.13	8.88	6.73	9.68	18.22	36.11	10.42	14.73	10.84	15.83	16.86	30.65	6.18	5.92	8.96	16.79	12.18	12.99	6.8	24.05	9.59	5.29	9.07	6.55	10.06	8.67	13.89	15.5	3.81	5.08	5.44	6.05	8.81	8.88
2014-11-06	5.16	4.17	7.1	9.13	9	13.18	5.47	13.71	7.46	6.98	11.27	18.36	2.84	11.5	6.73	8.07	9.03	6.76	10.16	17.94	35.93	10.5	14.63	10.92	15.89	16.84	30.55	6.3	6.05	8.94	16.79	12.18	13.06	6.94	24.29	9.27	5.34	9.19	6.43	10	8.64	13.95	15.4	3.75	5.11	5.5	6.05	8.99	8.89
2014-11-07	5.16	4.15	7.02	9.07	8.89	13.08	5.37	13.51	7.4	6.85	11.27	18.26	2.84	11.17	6.89	7.97	9.01	6.78	9.66	17.96	35.48	10.28	14.42	10.72	15.66	16.53	30.19	6.21	5.91	8.72	17.07	12.18	12.8	6.74	24.16	8.95	5.22	9.25	6.29	9.83	8.61	13.92	15.07	3.75	5.02	5.4	5.99	8.91	8.71
2014-11-10	5.26	4.22	7.08	9.12	9	13.26	5.44	13.96	7.41	6.78	11.97	18.27	2.84	11.14	6.96	8.2	9	6.72	10.14	18.32	35.92	10.47	14.63	10.83	15.35	16.2	30.47	6.23	5.9	9.1	17.01	12.18	13.16	6.86	24.51	9.08	5.28	9.39	6.26	9.95	8.73	13.96	15.27	3.84	5.11	5.39	6.01	8.95	8.78
2014-11-11	5.33	4.01	6.97	9.04	8.75	12.77	5.24	14.81	7.95	6.57	11.77	17.62	2.84	10.9	6.65	7.91	8.46	6.41	9.91	17.94	36.35	9.73	14.3	10.28	14.58	15.4	29.29	6.02	5.55	8.87	16.34	12.18	12.5	6.59	23.82	8.73	5.07	9.06	5.96	9.64	8.29	13.35	14.29	3.74	4.83	5.2	5.79	8.74	9.02
2014-11-12	5.29	4.1	7.13	9.09	8.89	12.9	5.34	14.85	8.13	7.23	12.39	17.87	2.84	11.01	6.78	8.03	8.52	6.53	9.6	17.91	36.33	9.87	14.45	10.46	15.15	15.54	29.86	6.22	5.84	9.04	16.41	12.18	12.72	6.75	23.99	8.87	5.12	9.03	6.07	9.74	8.5	13.69	15.19	3.71	4.98	5.2	6.37	8.83	9.07
2014-11-13	5.31	4.03	7.09	9.28	9.16	13.2	5.41	15.52	8.94	6.89	12.32	17.75	2.84	11.12	6.92	7.89	8.41	6.29	9.12	17.33	35.89	9.76	14.38	10.53	14.95	14.78	30.02	6.14	5.69	9.11	16.11	12.18	12.55	6.67	24.18	8.73	5.05	8.7	5.96	9.95	8.3	13.34	14.42	3.6	5.08	5.12	6.61	9.26	8.83
2014-11-14	5.24	4.05	6.98	9.05	9.12	12.91	5.46	17.01	9.08	6.68	11.82	17.74	2.84	10.95	6.86	7.73	8.65	6.4	8.94	17.73	37.15	9.44	14.76	10.75	14.91	14.81	29.9	6.12	5.63	9.32	16.19	12.18	12.16	6.58	24.17	8.85	5.06	8.85	5.97	9.95	8.35	13.31	14.24	3.57	5.07	5.12	6.45	9.25	8.67
2014-11-17	5.2	4.07	6.95	8.89	9.13	12.89	5.55	16.82	9.71	6.71	12.18	17.94	2.84	10.78	6.81	7.8	8.75	6.36	9.06	17.7	36.75	9.49	14.7	10.68	14.73	15.02	30.02	6.29	5.69	9.52	16.38	12.18	12.28	6.6	24.94	8.91	5.07	8.86	6.11	10.03	8.27	13.44	14.37	3.56	5.01	5.22	6.82	9.48	8.7
2014-11-18	5.11	4.29	6.99	8.8	9.34	12.7	6.11	16.85	9.73	6.6	12.25	18.27	2.84	10.78	6.82	7.77	8.79	6.37	9.08	17.8	35.97	9.66	14.54	10.78	14.62	15.05	29.78	6.31	5.71	9.68	16.37	12.18	12.49	6.69	24.86	8.85	5.13	8.6	6.22	9.93	8.31	13.55	14.32	3.57	4.88	5.14	6.66	9.48	8.58
2014-11-19	5.08	4.25	7	8.62	9.28	12.76	6.15	16.68	9.49	6.67	11.88	18.27	2.84	10.78	6.83	7.75	8.78	6.59	9.53	17.62	35.69	9.73	14.58	10.75	14.62	15.01	29.62	6.22	5.84	9.57	16.57	12.18	12.47	6.7	25	8.46	5.14	8.75	6.17	9.86	8.32	13.66	14.39	3.61	4.86	5.17	6.46	9.54	8.65
2014-11-20	5.09	4.23	6.94	8.81	9.27	12.61	6	17.22	9.49	6.64	11.73	18.54	2.84	10.78	6.93	7.74	9.22	6.6	9.76	17.57	35.22	10.37	14.66	10.56	14.86	14.97	29.36	6.12	5.85	9.31	16.56	12.18	12.4	6.7	24.82	8.46	5.08	8.64	6.17	9.79	8.38	13.63	14.39	3.59	4.88	5.15	6.45	9.37	8.75
2014-11-21	5.12	4.19	6.88	9.23	9.35	12.79	6	16.99	9.68	6.73	12.03	18.67	2.84	10.97	7.08	7.86	9.39	6.66	9.73	17.63	35.5	10.37	14.69	10.61	14.75	15.19	29.91	6.25	5.84	9.41	16.86	12.18	12.53	6.75	24.82	8.5	5.12	8.57	6.18	9.86	8.41	13.64	14.18	3.62	4.92	5.24	6.46	9.42	8.78
2014-11-24	5.17	4.24	6.83	9.25	9.74	13.13	6.14	17.31	9.69	6.9	13.06	18.58	2.84	10.89	7.21	7.99	9.02	6.65	9.5	18.03	35.29	10.44	14.74	10.95	14.76	15.29	29.99	6.24	5.83	9.44	16.75	12.18	12.71	6.88	25.19	8.73	5.14	9.2	6.24	9.99	8.54	13.74	14.53	3.66	5.03	5.37	6.39	9.46	8.8
2014-11-25	5.19	4.34	6.85	9.18	9.8	13.25	6.18	18.55	9.74	6.99	12.99	18.29	2.84	10.96	7.26	8.07	8.76	6.7	9.54	18.24	35.42	10.49	14.99	11.22	14.97	15.38	30.41	6.32	5.89	9.56	16.8	12.18	13.07	6.88	26.23	8.84	5.2	9.11	6.23	10.18	8.68	13.93	14.81	3.73	5.11	5.37	6.46	9.57	9.01
2014-11-26	5.27	4.5	6.94	9.2	9.8	13.19	6.11	17.86	9.77	6.91	13.28	18.12	2.84	10.97	7.21	8.04	8.73	6.78	9.48	18.16	35.74	10.34	15.03	11.16	15.31	15.49	30.35	6.42	5.88	9.5	16.73	12.18	13.16	6.94	26.3	8.84	5.2	8.86	6.33	10.12	8.62	14.15	14.73	3.78	5.21	5.36	6.51	9.47	9.09
2014-11-27	5.28	4.46	7.07	9.26	9.8	13.78	6.2	17.89	10.74	6.84	13.29	18.28	2.84	11.18	7.43	8.08	8.98	6.77	9.36	18.27	35.47	10.22	14.96	11.37	15.12	15.41	30.96	6.57	5.94	9.45	16.86	12.18	13.17	7.02	27.86	8.76	5.27	9.45	6.37	10.26	8.73	14.22	14.69	3.75	5.16	5.4	6.48	9.52	9.01
2014-11-28	5.39	4.41	7.03	9.23	9.8	14.49	6.32	17.63	11.77	6.88	13.3	18.22	2.84	11.29	7.27	7.93	8.87	6.87	9.13	17.82	35.18	9.99	14.76	11.24	14.51	14.24	30.7	6.5	5.83	9.35	16.99	12.18	13.08	6.99	27.57	8.63	5.27	9.84	6.27	10.18	8.8	14.52	14.8	3.88	5.1	5.3	6.47	9.35	8.93
2014-12-01	5.41	4.51	6.88	8.99	9.8	14.15	6.48	16.82	12.39	6.68	13.1	17.95	2.84	11.09	7.17	7.81	8.69	6.9	8.75	17.97	35.52	10.1	14.94	10.99	14.23	13.88	30.35	6.32	5.76	9.49	16.56	12.18	13.42	6.85	27.81	8.76	5.24	9.82	6.15	10.42	8.7	14.52	14.77	4.01	5.11	5.35	6.33	9.21	8.67
2014-12-02	5.63	4.54	6.93	8.97	9.8	14.24	6.57	17.03	12.43	6.74	13.1	17.98	2.84	11.08	7.44	7.97	8.77	6.91	8.77	18.11	35.69	10.21	15.08	11.5	14.27	14.15	30.54	6.59	5.84	9.74	16.39	12.18	13.38	6.88	27.7	8.85	5.29	9.73	6.24	10.5	8.8	14.52	14.82	4	5.19	5.39	6.47	9.38	8.69
2014-12-03	5.68	4.52	6.93	8.88	9.8	14.47	6.52	17.55	11.69	6.86	13.59	17.86	2.84	11.33	7.36	8.18	8.83	6.86	8.8	18.4	36.98	10.31	15.64	11.78	14.33	14.27	30.43	6.8	5.83	9.74	15.75	12.18	13.29	7.11	27.08	9.06	5.4	10.02	6.34	10.66	9.19	14.52	15.15	3.98	5.32	5.32	6.44	9.27	8.84
2014-12-04	6.25	4.62	7.01	8.96	9.8	14.59	6.56	17.66	11.65	6.93	13.46	17.94	2.84	11.78	7.76	8.53	9.09	7.29	8.64	19.26	37.03	10.52	15.81	11.75	14.4	14.65	30.7	6.88	6.2	9.96	15.75	12.18	13.66	7.12	27.25	9.33	5.44	9.86	6.37	10.85	9.11	14.52	15.12	4.38	5.57	5.38	6.48	9.35	8.89
2014-12-05	6.56	4.59	6.78	8.79	9.8	13.8	6.18	17.51	11.97	6.55	13.07	17.77	2.84	11.4	7.44	8.21	8.9	6.91	8.25	19.32	35.74	10.03	15.35	11.16	14.25	14.14	29.59	6.58	5.89	9.47	15.24	12.18	13.14	6.81	25.99	8.78	5.23	9.42	6.19	10.38	8.66	14.52	14.45	4.45	5.27	5.08	6.21	8.91	8.52
2014-12-08	6.43	4.59	6.73	8.79	9.8	14.02	6.36	17.05	12.62	6.59	13.07	17.55	2.84	11.26	7.89	8.35	9.03	6.96	8.66	20.27	35.67	9.92	15.63	11.21	14.32	14.17	29.71	6.91	5.82	9.74	15.06	12.18	13.13	6.79	26.45	8.93	5.26	9.48	6.14	10.41	8.69	14.52	14.37	4.33	5.29	5.09	6.14	8.83	8.14
2014-12-09	5.9	4.27	6.39	7.91	9.8	13.74	6.21	18.35	11.65	6.31	13.39	16.67	2.84	10.73	7.49	8.29	8.73	6.65	8.62	20.19	35.69	9.45	15.98	10.45	13.78	13.53	29.55	6.65	5.44	9.62	14.14	12.18	13.28	6.49	26.06	8.83	5.07	9.37	5.92	10.54	8.39	14.52	13.73	4.07	5.01	4.97	5.93	8.41	7.45
2014-12-10	5.88	4.35	6.57	8.15	9.8	14.22	6.54	18.47	12.16	6.51	14.73	16.89	2.84	11.06	7.5	8.54	8.89	6.85	9.05	21.04	36.81	9.66	16.36	10.71	14.1	13.92	29.91	6.88	5.7	10.3	14.76	12.18	14.61	6.63	27.2	8.94	5.16	9.62	6.04	11.07	8.55	14.52	14.12	4.12	5.07	5.04	6.03	8.7	7.81
2014-12-11	5.76	4.35	6.65	7.6	9.8	14.44	6.72	18.75	12.19	6.65	16.2	16.86	2.84	11.21	7.36	8.51	9.23	6.98	9.5	20.58	36.57	9.69	16.2	10.8	13.87	14.11	30.11	7.02	5.68	10.4	15.35	12.18	14.57	6.79	26.98	9.04	5.27	9.65	6.13	11.04	8.65	14.52	14.35	4.09	5.16	5.15	6.15	8.64	7.94
2014-12-12	5.76	4.49	6.8	7.48	9.8	14.72	6.77	17.44	12.29	6.86	15.24	16.97	2.84	11.31	7.4	8.68	9.45	7	9.63	20.17	36.81	9.77	17.19	11.17	14.17	14.2	30.14	7.17	5.7	10.3	15.31	12.18	14.37	6.79	27.56	9.2	5.35	9.69	6.18	11	9.14	14.52	14.53	4.08	5.26	5.15	6.22	8.95	8.08
2014-12-15	5.75	4.61	6.8	7.48	9.8	14.79	6.78	16.62	11.63	6.95	15.21	17.58	2.84	11.34	7.64	8.73	9.78	7	9.34	20.72	35.2	9.93	17.48	11.29	14.25	14.38	30.4	6.96	5.75	10.69	15.38	12.18	13.35	6.89	27.9	9.58	5.42	9.59	6.3	11.39	9.2	14.52	14.56	4.11	5.34	5.16	6.28	9	8.07
2014-12-16	5.9	4.62	6.79	7.44	9.8	14.79	6.69	15.9	11.53	6.94	15.36	17.58	2.84	11.27	7.79	8.61	9.69	7.14	9.44	20.64	34.37	9.81	17.39	11.22	14.06	14.23	30.06	6.83	5.74	10.61	15.03	12.18	13.48	6.9	27.31	9.45	5.37	9.39	6.32	11.29	9.06	14.52	14.4	4.18	5.33	5.11	6.27	8.86	7.84
2014-12-17	6.01	4.69	6.62	7.27	10.78	15.09	6.57	16.6	11.59	7.15	14.97	17.16	2.84	10.94	7.71	8.36	9.99	6.86	9.07	20.05	34.53	9.56	17.32	10.85	13.78	14.01	29.57	6.81	5.54	10.77	14.63	12.18	13.11	6.93	26.9	10.04	5.34	9.06	6.18	10.87	9.97	14.52	15.01	4.21	5.47	5.16	6.27	8.7	7.63
2014-12-18	5.98	4.69	6.56	7.25	10.28	14.79	6.55	16.73	11.27	7.05	15.26	17.22	2.84	11.08	7.52	8.42	10.27	6.75	9.06	20.21	34.51	9.62	17.96	10.82	13.63	14.07	29.4	6.69	5.95	10.45	14.45	12.18	13.06	6.76	26.69	9.93	5.31	9.07	6.31	10.87	10.59	14.52	15.06	4.19	5.35	5.08	6.12	8.38	7.61
2014-12-19	6.22	4.69	6.52	6.96	11.31	14.52	6.74	16.37	11.33	6.83	15.39	16.69	2.84	11.02	7.55	8.38	10.27	6.56	8.8	21.9	33.23	9.54	17.71	10.65	13.79	13.88	29.65	6.51	5.95	10.62	14.7	12.18	12.71	6.64	27.15	10.69	5.2	9.29	6.36	10.64	10.16	14.52	14.57	4.29	5.33	5.04	6.01	8.54	7.27
2014-12-22	6.35	4.69	6.2	6.54	12.44	14.09	6.33	16.07	10.38	6.59	15	15.86	3.12	10.47	7.19	8.48	10.27	5.91	8.99	22.37	32.16	8.87	17.72	10.24	13.73	13.11	28.13	6.29	5.95	10.47	13.6	12.18	12.14	6.54	26.78	10.82	5.02	8.36	5.97	10.28	9.59	14.52	13.99	4.42	5.18	4.69	5.6	8.05	6.82
2014-12-23	6.03	4.69	6.26	6.66	11.78	13.97	6.21	15.96	9.98	6.55	14.41	15.64	3.43	10.51	7.15	8.09	10.27	5.84	8.85	22.04	34.06	8.87	18.86	10.31	13.82	12.96	28.07	6.24	5.95	10.71	13.79	12.18	12.18	6.48	28.42	10.99	5	8.05	5.96	10.3	9.49	14.52	13.83	4.15	5.26	4.68	5.61	8.09	6.85
2014-12-24	5.86	4.69	6.57	6.92	12.47	14.87	6.66	15.97	10.19	6.8	14.66	15.89	3.77	10.84	7.16	8.2	10.27	5.96	9.06	21.64	34.58	9.11	19.89	10.61	14.01	13.2	29.12	6.38	5.95	11.22	14.59	12.18	12.42	6.73	31.26	10.44	5.1	7.79	6.09	10.74	10.15	14.52	14.2	4.07	5.54	4.75	5.85	8.31	7.11
2014-12-25	6	4.69	6.63	6.9	12.39	14.91	6.91	16.11	11.21	6.85	15.02	16.28	4.15	10.94	7.27	8.31	10.27	6.23	9.13	22.48	34.47	9.34	20.01	10.63	14.26	13.23	28.77	6.42	5.95	11.34	14.48	12.18	12.6	6.74	31.26	10.86	5.13	7.69	6.1	10.74	10.09	14.52	14.2	4.14	5.57	4.83	5.87	8.43	7.24
2014-12-26	6.17	5.02	6.6	6.92	13.19	15.04	6.82	16.21	11.79	6.79	14.81	17.09	4.57	11.05	7.63	8.37	10.27	6.18	9.21	22.82	34.25	9.24	19.94	10.68	14.02	13.36	28.64	6.39	5.95	11.29	14.39	12.18	12.6	6.73	31.55	10.9	5.15	7.6	6.03	10.78	9.98	14.52	14.1	4.2	5.59	4.8	5.9	8.35	7.26
2014-12-29	6.25	4.82	6.61	7.01	12.92	15	7.1	16.24	11.68	6.63	15.61	17.16	5.03	10.86	7.47	8.46	9.24	5.88	9.22	22.52	34.47	8.97	20.51	10.59	13.85	13.05	28.02	6.17	5.95	11.13	13.63	12.18	12.14	6.81	30.81	10.92	4.67	7.29	5.81	10.48	9.83	14.52	13.86	4.29	5.54	4.69	5.76	8.53	7.25
2014-12-30	6.26	4.7	6.56	6.73	12.09	15.59	6.97	16.2	11.22	6.74	15.56	16.86	5.53	10.56	7.43	8.3	9.11	5.8	9	21.42	33.86	8.86	19.31	10.62	13.87	12.75	26.92	6.18	5.95	11.2	13.39	12.18	12.19	6.59	30	10.26	4.62	6.9	5.66	10.32	10.13	14.52	13.69	4.19	5.3	4.54	5.7	8.4	7.19
2014-12-31	6.49	4.7	6.51	6.83	12.09	15.24	6.89	16.52	11.92	6.52	15.47	16.94	6.08	10.75	7.37	8.36	8.94	5.8	9.02	21.78	34.32	8.95	19.68	11.08	14.29	12.79	26.58	6.17	5.95	10.94	14.37	12.18	12.24	6.63	30.1	10.43	4.62	7.04	5.72	10.38	9.95	14.52	13.56	4.33	5.46	4.61	5.67	8.43	7.33
2015-01-05	7.14	4.66	6.64	7	12.88	15.24	7.08	16.58	12.02	6.66	15.79	16.28	6.69	10.89	7.41	8.87	9.14	5.64	9.09	23.54	35.98	9.33	21.55	11.24	14.14	13.31	27.08	6.3	5.95	11.41	13.89	13.4	12.86	6.79	32.82	10.94	4.69	7.13	5.81	10.63	10.27	14.52	13.83	4.7	5.68	4.86	5.8	8.39	7.33
2015-01-06	7	4.59	6.85	7.14	13.24	15.93	7.51	16.76	12.21	6.95	15.55	16.44	6.29	10.83	7.29	8.75	9.45	5.73	8.93	23.93	37.36	9.37	21.85	11.17	14.09	13.32	27.94	6.39	5.95	11.28	13.86	14.74	13.25	6.9	33.38	11.08	4.73	7.27	5.87	10.83	10.11	14.52	13.95	4.51	5.68	4.85	5.85	8.4	7.4
2015-01-07	7.18	4.69	6.79	7.28	13.59	16.33	7.49	17.3	12.54	6.99	15.17	16.33	5.86	10.79	7.29	8.71	9.68	5.88	8.9	24.06	36.7	9.93	21.68	11.21	14.03	13.33	27.57	6.31	5.95	11.7	13.77	16.21	13.27	7.28	32.78	10.9	4.73	7.4	5.89	10.96	10.25	14.52	13.98	4.57	6.25	5.08	5.89	8.54	7.4
2015-01-08	6.85	4.55	6.92	7.11	13.15	16.18	7.17	17.62	12.83	6.94	14.6	16.2	5.69	10.98	7.1	8.69	9.38	5.79	8.99	24.28	37.21	9.67	22.98	11.04	13.74	14.2	27.7	6.2	5.95	11.43	13.57	17.83	13.15	7.09	33.5	10.9	4.81	7.4	5.84	10.94	9.83	14.52	13.92	4.42	6.25	5.05	5.91	8.38	7.29
2015-01-09	6.73	4.51	6.85	7.02	12.74	15.6	7.05	17.47	12.86	6.92	14.37	16.17	5.62	10.83	7.04	8.53	9.47	5.74	8.96	23.64	36.11	9.53	22.69	10.85	13.57	14.02	27.67	6.16	5.95	11.09	13.38	16.13	13.05	6.92	33.99	10.49	4.76	7.48	5.81	10.55	9.49	14.52	13.87	4.35	6.03	5	5.77	8.14	7.31
2015-01-12	6.57	4.33	6.63	6.8	12.35	14.89	6.81	17.09	13.19	6.88	14.49	15.75	5.26	10.51	6.79	8.46	9.94	5.59	8.82	24.38	36.67	9.24	24.95	10.35	13.49	14.12	26.85	6.01	5.95	10.67	12.97	14.75	13.18	6.79	34.2	10	4.61	7.28	5.6	10.49	9.17	14.52	13.39	4.19	5.83	4.84	5.58	8.07	7.02
2015-01-13	6.58	4.36	6.65	6.87	12.75	15.16	6.91	17.3	12.66	7.16	14.5	15.9	5.34	10.52	6.84	8.7	9.89	5.66	8.76	24.64	37.6	9.3	24.57	10.42	13.58	14.18	27.36	6.09	5.95	10.78	13.42	15.03	14.15	6.88	33.51	9.94	4.64	7.42	5.69	10.72	9.32	14.52	13.63	4.18	5.92	4.82	5.6	8.18	7.07
2015-01-14	6.58	4.23	6.62	6.81	12	14.97	7.12	16.92	13.05	7.08	15.33	15.84	5.18	10.53	6.9	8.56	9.63	5.62	8.67	23.59	36.99	9.2	25.08	10.31	13.27	13.83	27.76	6.03	5.95	10.42	13.2	14.7	13.99	6.73	32.5	9.65	4.63	7.34	5.62	10.49	9.33	14.52	13.54	4.15	5.72	5.3	5.57	8.02	7.12
2015-01-15	6.9	4.41	6.7	6.9	12.19	15.27	7.17	17.16	14.36	7.15	15.31	16.15	5.25	10.72	6.94	8.71	9.66	5.65	8.89	23.52	36.79	9.37	24.78	10.39	13.67	13.86	27.7	6.12	5.95	10.84	13.22	15.31	14.79	6.96	32.28	9.89	4.69	7.34	5.71	10.58	9.32	14.52	13.58	4.28	5.79	5.49	5.65	7.98	7.22
2015-01-16	6.93	4.48	6.72	6.98	12.7	15.12	7.17	17.34	14.77	7.1	15.16	16.08	5.78	10.8	6.97	8.76	9.53	5.73	8.8	24.16	36.99	9.4	24.79	10.53	13.71	13.88	28.27	6.3	5.95	10.83	13.47	15.32	14.98	7.03	35.09	9.97	4.72	7.39	5.75	10.89	9.4	14.52	13.64	4.29	5.83	5.44	5.71	8.05	7.5
2015-01-19	6.24	4.07	6.51	6.64	11.67	14.02	6.53	16.89	14.88	6.39	13.94	15.66	6	10.43	6.61	8.2	9.03	5.56	8.67	21.74	35.91	8.91	23.83	10.18	13.43	13.84	27.58	6	5.95	9.99	13.11	14.11	14.26	6.61	33.56	9.03	4.59	6.85	5.51	10.31	8.48	14.52	13.1	3.88	5.27	5.19	5.45	7.9	7.71
2015-01-20	6.32	4.21	6.67	6.91	12.13	14.43	6.67	17.49	16.34	6.61	14.81	16.06	6.06	10.94	6.75	8.32	9.26	5.71	8.72	22.41	36.29	9.19	24.99	10.52	13.67	14.19	28.2	6.1	5.95	10.29	13.35	14.72	14.72	6.77	34.22	9.32	4.7	7.11	5.64	10.49	8.75	14.52	13.35	3.99	5.37	5.36	5.65	8.16	7.76
2015-01-21	6.6	4.35	6.83	7.2	12.49	14.91	6.85	17.6	15.66	6.78	15.14	16.41	6.03	11.16	6.9	8.44	9.54	5.88	9.16	22.78	37.48	9.4	25.54	10.81	13.94	14.46	29.18	6.24	5.95	10.62	13.64	15.32	14.95	6.94	35.12	9.65	4.78	7.29	5.81	10.77	8.96	14.52	13.69	4.13	5.54	5.43	5.83	8.29	7.75
2015-01-22	6.58	4.48	6.9	7.27	12.66	14.95	6.91	18.48	15.94	6.95	15.47	16.57	6.08	11.72	6.98	8.47	9.73	6.03	9.62	22.74	37.25	9.45	25.32	11.11	14.09	14.92	29.07	6.43	5.95	10.65	13.87	15.31	14.98	7.02	35.1	9.76	4.83	7.77	5.88	11.09	9.07	14.52	13.89	4.15	5.56	5.35	5.86	8.38	7.85
2015-01-23	6.6	4.51	6.89	7.2	12.42	14.69	6.79	18.45	16.69	6.92	15.23	16.39	5.91	12.31	6.91	8.6	9.82	5.93	9.7	22.91	39.21	9.43	26.81	11.1	13.83	15.1	29.09	6.78	5.95	10.46	14.01	15.15	14.43	6.92	34.42	9.61	4.82	7.7	5.8	10.88	9.16	14.52	13.92	4.13	5.56	5.61	5.9	8.32	7.74
2015-01-26	6.67	4.69	7.01	7.32	12.77	15.15	6.89	19.69	17.02	7.15	15.37	16.54	5.89	12.18	7	8.68	9.85	6.19	9.76	22.61	39.47	9.63	26.84	11.47	13.92	15.09	29.52	7.3	5.95	10.76	14.36	15.2	14.63	7.08	35.17	10.1	4.86	7.7	5.92	11.38	9.63	14.52	14.4	4.18	5.66	5.61	5.9	8.44	7.81
2015-01-27	6.48	4.84	7.01	7.26	13.11	15.8	7.13	19.81	16.59	7.45	16.9	17.02	6.04	12.23	7.11	8.68	10.08	6.18	9.76	22.1	39.27	9.87	26.17	11.4	14.15	15.02	29.03	7.17	5.95	11.03	14.81	15.22	15.67	7.18	34.89	10.21	4.93	7.7	5.96	11.32	9.76	14.52	14.61	4.16	5.7	5.51	5.9	8.6	8
2015-01-28	6.34	4.74	7.02	7.25	12.78	15.52	7.08	19.97	16.12	7.28	16.26	16.68	5.81	12.84	7.07	8.57	9.96	6.1	9.76	22.26	38.73	9.62	24.82	11.59	14.14	14.96	29.15	7.79	5.95	10.84	14.74	14.93	15.47	7.23	34.03	10.08	4.87	7.7	5.98	11.52	9.58	14.52	14.57	4.09	5.58	5.54	5.9	8.57	7.93
2015-01-29	6.16	4.58	7.06	7.17	12.52	15.14	6.94	20.08	16.19	7.21	16.2	16.55	5.61	12.69	7	8.41	10.35	6.13	9.76	22	38.85	9.78	24.09	11.47	14.01	14.77	28.75	8.1	5.95	10.64	14.34	14.5	15.3	7.16	33.85	9.84	4.86	7.7	6	11.23	9.76	14.52	14.61	4.08	5.5	5.54	5.9	8.46	7.89
2015-01-30	6.03	4.58	6.98	7.08	12.75	15.48	6.82	19.7	15.99	7.08	15.5	16.32	5.61	12.58	6.97	8.43	10.51	5.97	9.76	21.72	38.4	9.67	23.84	11.49	13.98	14.61	28.54	8.01	5.95	10.79	14.17	14.09	15.17	7.04	33.11	9.8	4.94	7.7	6.03	11.07	9.55	14.52	14.24	4.05	5.44	5.16	5.9	8.5	7.75
2015-02-02	5.87	4.46	6.93	7.04	12.9	15.43	6.79	19.3	15.56	7.27	15.12	16.01	5.55	12.56	7.01	8.46	10.83	5.85	9.65	21.1	37.54	9.92	24.26	11.15	13.96	14.63	28.66	7.91	5.95	10.61	14.33	13.6	14.75	7.33	33.26	9.81	4.83	7.7	6	11.13	10.15	14.52	14.8	4.02	4.9	5.03	5.9	8.39	7.76
2015-02-03	6.01	4.65	6.93	7.12	13.69	15.43	6.79	19.62	15.98	7.28	15.41	16.14	5.64	12.58	7.07	8.6	10.77	6.09	9.54	21.9	37.97	10.07	24.06	11.26	13.98	15	30.29	7.86	5.95	10.7	14.32	13.76	14.89	7.34	33.88	9.87	4.88	7.7	6.03	11.35	10.36	14.52	15.08	4.12	4.84	5.13	5.9	8.45	7.85
2015-02-04	5.92	4.58	6.94	7.05	13.66	15.06	6.65	19.63	16.76	7.24	15.22	16.01	5.54	12.52	7.07	8.46	10.81	6.29	9.32	21.41	37.76	10.07	22.52	11.14	14.19	14.95	29.85	8.24	5.95	10.45	14.17	14.06	14.66	7.12	33.48	9.87	4.84	7.7	5.89	11.02	11.4	14.52	15.45	4.17	4.8	5.09	5.9	8.47	7.77
2015-02-05	5.83	4.47	6.89	7.08	12.88	14.64	6.63	19.33	15.66	7.01	15.55	15.92	5.39	12.12	6.99	8.23	10.94	6.25	9.39	21.13	36.7	10.07	22.78	11.16	13.91	14.49	29.86	8.18	5.95	10.31	14.12	13.63	14.47	7.05	31.96	9.56	4.77	7.7	5.85	10.84	10.96	14.52	15.14	4.07	4.67	5.03	5.9	8.4	7.74
2015-02-06	5.69	4.31	6.69	6.88	12.24	14.54	6.37	19.33	14.9	6.81	16.01	15.72	5.14	11.96	6.97	8.16	10.46	6.09	9.17	20.34	36.71	10.07	22.16	11.3	13.92	14.13	29.49	7.69	5.95	10.08	13.62	13.37	14.2	7.2	32.42	9.23	4.67	7.7	5.98	10.73	10.52	14.52	14.9	4.04	4.59	5.02	5.9	8.23	7.71
2015-02-09	5.68	4.35	6.76	6.78	12.16	14.64	6.32	19.64	13.96	6.81	15.94	15.86	5.18	11.89	7.45	8.12	10.18	5.99	9.16	20.52	36.35	10.07	22.73	11.69	13.82	14.08	29.43	7.42	5.95	10.01	13.38	13.31	14.17	7.02	31.6	9.27	4.68	7.7	6.08	10.84	10.27	14.52	14.57	4.06	4.65	5.08	5.63	8.32	7.6
2015-02-10	5.74	4.38	6.73	6.85	12.18	14.74	6.42	19.76	14.46	6.86	15.93	15.83	5.16	11.81	7.47	8.17	10.27	6.15	9.39	20.97	36.98	9.66	23.05	11.68	13.72	14.2	29.23	7.53	5.95	10.33	13.37	13.77	14.5	6.95	31.87	9.38	4.69	7.7	5.99	10.73	10.39	14.52	14.8	4.07	4.69	5.03	5.67	8.43	7.69
2015-02-11	5.7	4.51	6.78	6.9	11.87	14.62	6.44	19.69	14.2	6.78	15.7	15.92	5.28	11.82	7.5	8.19	10.78	6.16	9.39	20.82	38.28	9.66	23.01	11.91	13.71	14.36	29.68	7.59	5.95	10.32	13.47	13.63	14.53	6.93	32.13	9.46	4.72	7.7	6	10.88	10.19	14.52	14.72	4.06	4.69	5.04	5.78	8.47	7.68
2015-02-12	5.83	4.52	6.86	6.96	11.91	14.81	6.49	19.67	13.77	6.77	15.42	16.2	5.24	12.1	7.77	8.17	11.33	6.22	9.25	21.43	38.1	9.75	25.31	11.86	13.74	14.3	29.7	7.65	5.95	10.39	13.63	13.98	14.57	7.11	32.14	9.38	4.74	7.7	6.11	10.92	10.48	14.52	15	4.06	4.7	5.02	5.8	8.73	7.88
2015-02-13	5.84	4.62	6.98	7.09	12.09	15.07	6.54	19.67	13.8	6.93	15.45	16.29	5.28	12.28	7.96	8.25	11.25	6.27	9.29	21.61	37.93	9.99	25.34	13.05	13.93	14.42	29.75	7.97	5.95	10.5	14.24	14.13	14.76	7.13	33.03	9.47	4.81	7.7	6.3	11.02	10.62	14.52	14.95	4.13	4.79	5.11	5.84	8.78	8.14
2015-02-16	5.87	4.64	7.1	7.34	12.11	15.29	6.72	19.72	13.93	7.04	15.39	16.45	5.37	12.72	7.96	8.38	11.41	6.9	9.43	21.66	38.12	10.16	25.79	13.81	14.02	14.83	30.05	7.91	5.95	10.54	14.4	14.22	14.82	7.24	33.14	9.82	4.89	7.7	6.87	11.11	10.7	14.52	15.09	4.18	4.86	5.26	5.97	8.92	8.21
2015-02-17	5.89	4.65	7.12	8.07	12.61	16.21	6.72	20.28	14.9	7.25	15.63	16.47	5.33	12.7	8	8.38	11.36	6.84	9.9	21.52	38.39	10.18	25.59	13.52	14.91	14.79	30.1	8.21	5.95	10.8	14.55	14.06	15.11	7.79	33.64	9.84	4.88	7.7	6.89	11.02	10.91	14.52	15.24	4.21	4.85	5.27	6	8.93	8.22
2015-02-25	6.09	4.7	7.15	8.36	12.75	16.17	6.94	20.15	15.34	7.41	16.47	16.41	5.41	12.69	7.88	8.46	11.93	7.04	9.83	21.15	37.48	10.18	24.09	13.61	14.78	14.65	31.15	7.97	5.95	10.8	14.9	14.28	15.4	7.93	33.26	10.07	4.87	7.7	6.84	11.18	11.07	14.52	15.61	4.28	4.8	5.29	6.03	8.89	8.14
2015-02-26	6.13	4.72	7.23	8.3	12.82	16.32	6.96	19.89	15.47	7.41	16.51	16.48	5.49	12.79	7.91	8.61	11.98	6.87	9.85	21.52	38.01	10.29	24.65	13.4	14.77	14.84	31.14	8.03	5.95	10.95	16.39	14.69	15.3	7.87	33.45	10.32	4.91	7.7	6.86	11.27	10.97	14.52	15.56	4.33	4.89	5.48	6.13	8.98	8.18
2015-02-27	6.32	4.74	7.24	8.32	12.73	16.15	6.97	20.06	15.31	7.47	16.49	16.4	5.5	12.93	7.91	8.55	12.02	6.84	10.3	21.88	38.08	10.33	24.7	13.58	14.65	14.96	31.2	8.09	5.95	10.87	16.24	14.63	15.27	7.93	34.16	10.29	5	7.7	6.9	11.2	10.82	14.52	15.51	4.76	4.91	5.55	6.25	9.04	8.21
2015-03-02	6.26	4.78	7.29	8.52	12.83	16.32	7.02	19.66	15.2	7.62	16.49	16.45	5.64	12.92	8.24	8.69	12.05	6.83	10.27	22.88	38.19	10.41	24.48	13.73	15.05	16.46	31.44	8.4	5.95	11.04	16.31	14.63	15.11	7.96	34.35	10.22	5.05	7.7	7.03	11.32	11.1	14.52	15.64	4.86	5.03	5.55	6.53	9.05	8.39
2015-03-03	6.03	4.63	7.46	8.2	12.28	16.15	6.83	19.9	14.81	7.35	16.5	16.26	5.9	12.76	8.52	8.46	12.24	6.91	10.78	22.31	37	10.46	24.83	14.33	14.67	16.89	30.67	8.37	5.95	10.73	15.88	14.88	15.52	7.66	33.51	10.01	5.04	7.7	7.21	11.23	10.66	14.52	15.15	4.82	4.88	5.42	6.38	8.84	8.26
2015-03-04	6.08	5.09	7.56	8.34	12.39	16.35	6.91	19.85	15.02	8.08	16.29	16.37	6.12	13.01	8.53	8.85	12.6	6.94	11.32	22.46	37.48	10.81	25.36	14.22	14.84	16.86	30.99	8.52	5.95	10.91	16.34	14.82	15.94	7.81	33.45	10.19	5.16	7.7	7.38	11.48	10.75	14.52	15.68	5.13	4.88	5.51	6.66	9.11	8.37
2015-03-05	5.95	5.1	7.89	8.54	12.91	16.66	7.27	19.99	14.5	7.96	16.03	17.19	5.97	13.66	8.52	8.98	13.1	7.06	11.64	22.03	37.1	11.16	24.89	14.3	15.14	16.87	30.74	8.3	5.95	11.11	16.13	15.03	16.31	7.85	32.89	10.55	5.17	7.7	8.12	11.7	10.73	14.52	15.43	5.19	4.88	5.58	6.68	9.25	8.66
2015-03-06	5.96	5.27	7.74	8.35	13.05	16.35	7.11	19.9	14.98	7.9	16.47	16.94	6	13.84	8.24	8.79	13.88	6.8	12.22	22.4	38.82	11.39	25.23	13.51	14.74	17.17	30.58	8	5.95	10.93	16.63	14.89	15.87	7.7	32.99	10.4	5.18	7.7	8.13	11.55	11.18	14.52	15.8	4.94	4.99	5.93	6.51	9.15	8.51
2015-03-09	6.11	5.34	7.82	8.48	14.13	16.58	7.21	20.44	14.98	7.93	16.88	17.17	5.91	13.84	8.39	9.04	13.94	6.77	12.29	22.37	39.08	11.38	25.09	13.63	14.7	16.94	30.76	8.21	5.95	11.02	16.76	14.81	16.1	7.97	33.62	10.3	5.27	7.56	7.99	11.76	11.25	14.52	15.83	5.1	4.97	5.95	6.68	9.44	8.46
2015-03-10	6.04	5.33	7.83	8.41	13.84	15.87	7.34	20.3	14.98	7.96	17.57	17.63	6.06	13.88	8.37	8.97	14.31	6.85	12.63	22.44	41.41	12.3	25.02	13.77	14.72	16.65	31.31	8.28	5.95	11.07	16.88	14.61	17.05	8.02	33.88	10.57	5.28	8.32	8.3	11.76	11.45	14.52	16.16	5.12	5.13	6	6.77	9.49	8.55
2015-03-11	6.06	5.21	7.68	8.41	14.51	15.97	7.27	19.95	14.98	7.82	17.2	17.38	5.96	14	8.3	8.82	14.25	6.71	12.26	22.97	41.16	12.2	24.49	13.45	15.21	16.36	32.29	8.27	5.95	11	17.23	14.52	16.93	7.88	33.94	10.52	5.41	8.7	8.02	12.08	11.32	14.52	15.9	4.99	5.12	6.27	6.7	9.45	8.74
2015-03-12	6.16	5.2	7.63	8.32	14.11	15.71	7.23	20.35	14.98	7.87	17.46	17.03	5.87	14	8.2	8.84	13.7	6.85	12.32	22.81	40.75	11.86	24.15	13.66	14.99	15.9	31.86	8.35	5.95	10.95	17.38	14.55	17.03	7.76	33.43	10.47	5.41	8.31	7.89	11.72	11.27	14.52	16.34	4.96	5.28	6.11	6.68	9.39	8.9
2015-03-13	6.17	5.27	7.79	8.35	14.02	15.84	7.28	20.02	14.98	7.86	18.6	17.25	5.91	14.24	8.44	8.93	13.77	6.85	12.78	22.42	41.23	11.98	24.22	13.72	15.05	16.04	31.87	9.05	5.95	11.18	16.96	14.79	17.86	7.79	33.33	10.53	5.38	8.35	8.28	11.74	11.23	14.52	16.35	4.98	5.32	6.07	6.73	9.41	8.99
2015-03-16	6.24	5.46	8.18	8.58	14.17	16.24	7.45	20.46	14.98	8.12	20.45	17.5	6.05	14.95	8.52	9.05	14.64	6.98	13.42	22.82	42.42	12.45	24.86	14.1	15.44	16.43	32.29	9.11	5.95	11.48	17.58	15.23	18.88	7.96	33.66	10.74	5.46	8.51	8.38	11.93	11.43	14.52	16.53	5.09	5.37	6.34	6.97	9.6	9.22
2015-03-17	6.34	5.79	8.29	8.74	14.48	16.42	7.48	21.56	14.98	8.12	21.25	17.52	6.1	15.7	8.72	9.13	14.83	7.08	14.06	22.35	41.83	12.2	25.2	14.19	15.62	16.52	32.1	9.23	5.95	11.61	18.23	15.82	18.46	8.14	34.28	10.87	5.5	8.54	8.3	11.89	11.37	14.52	16.36	5.29	5.48	6.37	7.09	9.6	9.19
2015-03-18	6.42	5.86	8.38	8.91	14.98	17.13	7.73	22.21	14.98	8.23	20.5	17.87	6.71	15.7	8.72	9.19	15.21	7.21	14.76	22.85	42.04	12.23	25.44	14.52	15.63	16.83	32.57	9.81	5.95	11.73	18.09	16.04	19.43	8.22	34.79	11.08	5.57	8.58	8.49	12.32	11.7	14.52	16.5	5.36	5.59	6.58	7.31	9.61	9.24
2015-03-19	6.42	6.01	8.8	8.85	15.02	17.43	7.94	21.96	14.98	8.29	20.5	18.06	6.73	17.27	8.65	9.46	15.28	7.09	15.5	23.1	42.28	12.77	27.98	14.43	15.49	16.72	32.37	9.76	5.95	11.75	17.76	16.07	19.55	8.2	34.56	11.08	5.68	8.82	8.43	12.3	11.61	14.52	16.51	5.52	5.62	6.62	7.3	9.76	9.19
2015-03-20	6.41	6.07	9.2	8.85	14.8	17.97	8.31	21.79	14.98	8.24	20.12	18.01	6.68	17.27	8.61	9.35	16.21	7.33	16.28	23.04	41.68	12.56	27.35	14.24	15.37	16.66	33.44	9.79	6.55	11.77	17.73	15.61	19.55	8.34	35.2	11.02	5.8	8.87	8.57	12.58	11.49	14.52	16.3	5.5	5.54	7	7.44	10.34	9.21
2015-03-23	6.43	6.68	9.18	8.9	15.14	17.89	8.56	21.99	14.98	8.5	20.39	18.08	6.75	17.27	9.2	9.55	15.98	7.4	16.31	23.07	41.6	12.46	27.39	14.58	16	17.13	33.78	10.25	7.21	12.3	18.03	15.73	19.55	8.39	35.67	11.28	5.99	8.89	8.51	12.68	12.06	14.52	17.33	5.61	5.62	7.15	7.46	10.43	9.43
2015-03-24	6.37	7.14	9.12	8.74	14.83	17.42	8.64	21.55	14.98	8.38	20.29	17.78	6.64	17.27	9.09	9.4	15.52	7.23	15.72	22.54	42.98	12.07	28.3	14.06	15.95	16.92	33.96	9.86	7.93	12.04	17.54	15.68	21.51	8.17	34.42	11.87	5.98	8.69	8.24	12.31	11.75	15.97	17.15	5.56	5.48	7.01	7.27	10.13	9.31
2015-03-25	6.26	6.85	9.09	8.79	15.06	17.5	8.8	20.77	14.98	8.45	20.42	18.67	6.89	17.68	8.84	9.28	15.74	7.6	15	22.48	42.75	12.21	28.46	13.9	16.15	17.05	35.18	9.56	8.72	12.12	18.25	16.22	23.66	8.14	34	13.06	5.86	8.91	8.21	12.35	11.51	17.57	17.11	5.42	5.41	7.02	7.29	10.08	9.47
2015-03-26	6.44	6.61	9.25	9.3	15.69	17.84	8.41	20.94	14.98	8.56	20.71	18.48	6.73	16.5	8.7	9.47	15.76	7.41	15.2	22.83	43.46	12.19	28.41	14.02	16.6	17.64	35.78	9.52	9.59	12.4	18.67	16.81	22.64	8.46	34.49	12.97	5.86	8.97	8.22	12.6	11.59	19.33	17.11	5.55	5.95	6.86	7.22	10.31	9.41
2015-03-27	6.37	6.77	9.16	9.2	15.25	17.84	8.58	21.12	14.98	8.44	20.46	18.48	6.64	16.78	8.8	9.68	15.55	7.6	15.96	22.49	43.25	12.62	29.77	14.46	16.54	17.39	35.95	9.45	9.19	12.79	18.85	16.68	22.16	8.35	35.06	13.11	5.89	8.88	8.38	12.5	11.49	21.26	16.98	5.46	5.95	6.9	7.36	10.58	9.25
2015-03-30	6.49	6.79	9.29	9.24	14.76	18.35	8.71	20.22	14.98	8.58	20.5	18.55	6.66	16.72	9.07	10.12	14	7.9	16.09	23.92	43.21	12.51	30.51	14.46	16.4	17.28	35.52	9.52	9.15	13.01	18.58	17.06	21.2	8.4	37.06	13.14	5.99	8.88	8.89	12.69	11.62	22.91	17.24	5.51	5.95	6.9	7.65	10.51	9.59
2015-03-31	6.41	6.64	9.37	9.23	14.9	18.15	8.56	20.22	14.98	8.79	20.95	19.32	6.74	16.62	8.97	9.8	13.87	8.23	16.72	24.12	42.53	12.4	29.31	15.15	16.35	17.01	34.51	9.93	9.15	13.07	18.1	16.48	21.48	8.39	36.61	12.82	5.87	9.05	9.14	12.63	11.76	22.18	17.15	5.48	5.76	6.9	7.68	10.79	9.83
2015-04-01	6.47	6.82	9.84	9.29	15.01	18.28	9.13	20.68	14.98	9.02	21.04	19.71	6.96	16.8	9.14	9.99	14.51	8.46	17.56	24.17	43.09	12.56	29.45	15.51	16.6	17.29	34.8	10.11	9.18	14.02	18.31	16.58	21.67	8.52	36.97	13.02	6.46	9.13	9.71	12.8	12.2	22.65	17.59	5.54	6.16	6.9	8.37	10.85	9.81
2015-04-02	6.48	7.15	9.84	9.61	15.3	18.36	9.19	22.21	14.98	9.25	22.25	20.54	7.36	17.54	9.57	10.05	14.6	8.53	18.44	24.13	43.2	13.63	29.46	15.62	16.61	18.33	35.67	10.32	9.55	13.9	18.68	17.08	22.5	8.69	37.98	14.32	6.79	9.43	9.52	13.16	12.47	24.92	17.66	5.67	6.17	6.9	8.38	11.23	10.2
2015-04-03	6.45	7.09	10.07	9.59	15.36	18.36	9.25	22.9	14.98	9.23	21.99	21.57	7.37	17.62	10.11	9.99	14.5	9.05	18.67	24.34	43.02	13.57	30.16	15.43	17.28	18.19	36.01	10.78	9.58	13.75	19.24	17.08	22.92	8.71	38.14	14.02	6.99	9.74	9.52	13.2	12.58	27.41	18.26	5.64	6.2	6.9	8.57	11.41	10.18
2015-04-07	6.66	7.25	10.06	9.66	16.19	18.76	9.27	22.66	14.98	9.62	22.05	20.95	7.38	17.67	10.35	10.11	14.78	9.1	17.88	25.23	44.71	13.68	30.16	15.43	17.5	18.5	36.22	10.73	10.16	13.9	19.13	17.26	22.49	8.98	38.13	13.94	7.07	9.81	9.69	13.48	12.61	28.31	18.32	5.76	6.26	6.9	8.56	11.58	10.23
2015-04-08	6.74	7.06	9.78	9.35	15.83	18.1	8.99	22.24	14.98	9.32	21.29	20.35	7.19	17.22	10.08	10.09	14.38	8.97	18.77	24.67	44.81	14.15	28.98	15.03	17.17	18.16	34.74	10.4	9.75	14.31	18.81	18.99	21.58	8.73	36.83	13.69	7.48	9.47	9.46	13.1	13.15	29.53	17.9	5.79	6.36	6.9	8.94	11.16	9.97
2015-04-09	6.67	6.82	9.38	9.03	15.16	17.66	8.81	21.9	14.98	9.11	22.19	20.47	7.91	16.43	10.28	9.74	13.87	9.31	18.77	24.04	43.64	13.96	29.6	14.69	16.57	17.5	37.1	10.32	9.23	13.59	19.63	19.78	21.19	8.79	36.6	13.15	7.52	9.15	10.11	12.76	14.47	30.53	19.18	5.99	6.11	6.9	8.63	10.8	10.26
2015-04-10	6.71	7.05	9.7	9.22	15.35	17.79	8.92	22.09	14.98	9.25	22.5	20.66	8.7	18.07	10.79	9.88	14.02	9.3	19.68	24.22	47.84	14.2	30.71	14.97	16.97	17.77	36.51	10.45	9.42	13.77	19.22	21.22	21.42	9.06	37.7	13.37	7.5	9.4	10.86	13	14.47	29.53	19.16	6.08	6.11	6.9	9.49	11.15	10.79
2015-04-13	6.82	7.24	9.9	9.54	15.75	17.84	9.03	21.97	14.98	9.49	24.2	20.98	9.57	18.24	11.87	10.18	14.46	9.27	19.87	25.15	47.03	14.34	31.15	15.31	17.37	18.23	37.5	10.5	9.51	14.02	19.53	23	21.91	9.29	39.72	13.6	7.49	9.76	10.84	13.21	14.77	28.76	19.23	6.23	6.08	6.9	10	11.44	10.95
2015-04-14	6.74	7.96	10.03	9.68	15.95	17.49	9.54	24.17	14.98	9.3	24.38	20.62	9.35	17.69	12.29	10.23	14.77	9.01	19.15	25.45	47.73	14.2	30.18	15.19	17.61	17.92	37.99	10.71	9.41	14.14	20.78	22.62	23.58	9.16	40.73	13.5	7.49	9.5	10.84	13.01	14.2	28.35	18.83	6.09	6.3	6.9	10.27	11.34	11.17
2015-04-15	6.78	7.85	9.55	9.22	15.18	16.65	9.39	24.29	14.98	8.81	26	19.6	8.49	17.81	11.39	9.85	14.81	8.42	17.9	25.68	45.76	14.04	28.84	14.2	17.24	17.09	36.09	10.16	8.96	13.5	20.52	22.2	23.31	8.74	37.84	12.95	7.08	9.24	10.84	12.27	13.31	26.15	17.66	6.12	6.07	6.9	10.46	10.65	10.45
2015-04-16	7.02	8.04	10.09	9.31	14.94	16.95	9.54	24.19	14.98	8.95	26.55	19.87	8.69	19.01	11.47	10.15	14.73	8.43	17.79	26.32	47.11	14.23	29.38	14.26	17.45	17.73	36.08	10.24	9.14	13.64	20.58	21.7	23.36	8.91	38.62	13.04	7.01	9.37	10.84	12.45	13.32	25.89	17.75	6.35	6.12	6.9	10.92	10.86	10.4
2015-04-17	7.34	7.98	9.95	9.36	14.85	17.26	9.79	24.27	14.98	8.98	25.91	20.51	8.53	18.64	11.25	10.79	14.81	8.48	18.15	26.32	46.75	13.77	29.67	14.35	17.68	18.17	35.58	10.46	9.21	13.58	20.58	22.5	24.16	8.92	38.49	13.83	7.06	9.36	10.84	12.59	13.42	26.08	17.75	6.74	6.07	6.9	11.55	11.95	10.35
2015-04-20	7.14	7.62	9.94	8.98	14.88	16.7	10.09	24.22	14.98	8.66	24.53	20.06	8.13	18.95	10.7	11.22	14.04	8.16	17.36	25.24	45.78	12.8	28.63	14.44	17.25	18.58	33.96	10.05	9	13.04	19.55	20.75	22.71	9.07	37.15	13.97	6.83	9.02	10.84	12.42	12.98	24.54	17.46	6.47	5.96	6.9	11.54	11.58	9.99
2015-04-21	7.27	8.02	10.18	9.41	15.19	17.33	10.23	25.08	14.98	8.96	25.47	20.77	8.79	19.41	11.1	11.26	14.38	8.54	17.9	25.87	47.77	13.08	29.27	14.78	17.62	19.42	34.6	10.32	9.54	13.45	18.92	21.04	21.91	9.37	38.48	14.19	7.1	9.28	10.84	12.79	13.46	26.99	18.39	6.59	6.13	6.9	11.89	12.74	10.38
2015-04-22	7.45	8.26	10.67	10.01	15.71	18.09	10.26	25.21	14.98	9.23	25.47	21.67	9.14	19.33	11.48	11.36	15.4	8.81	18.57	26.27	49.43	13.76	29.93	15.11	18.18	19.36	35.31	10.52	10.21	13.95	19.26	21.64	22.06	9.46	39.53	14.71	7.36	9.61	10.84	13.11	14.09	27.73	18.64	6.81	6.31	6.9	12.97	12.69	10.64
2015-04-23	7.58	8.14	10.42	10.91	16.57	18.44	10.17	24.71	14.98	10.11	25.31	22.36	9.09	19.1	11.48	11.11	15.31	8.8	18.32	26.78	49.47	13.91	29.68	15.5	17.84	19.79	35.23	11.07	10.4	13.96	19.41	21.71	22.16	9.58	38.92	14.4	7.34	9.7	10.84	13.33	14.49	28.23	19.79	7.14	6.63	6.9	12.13	12.98	10.76
2015-04-24	7.78	7.96	10.14	10.67	16.54	18.03	9.75	23.91	14.98	9.83	25.31	22.89	8.85	18.59	11.18	10.99	15.24	9.11	17.68	26.4	48.63	14.54	29.04	15.09	17.4	21.19	34.6	10.9	10.41	13.91	19.06	21.23	21.88	9.65	39.11	14	7.21	10.16	10.84	13.67	14.04	27.33	19.46	7.85	6.62	6.9	11.86	13.2	11.03
2015-04-27	8.56	7.98	10.36	10.53	16.62	18.1	9.97	24.17	14.98	9.8	25.31	23.18	8.87	18.43	11.37	11.21	15.17	9.18	17.86	26.67	48.65	14.82	30.27	16.1	18.04	22.87	34.59	10.65	10.5	14.79	18.86	21.56	22.15	9.96	39.07	15.04	7.38	10.18	10.84	13.74	14.14	27.88	19.39	8.64	6.74	6.9	11.63	13.73	11.01
2015-04-28	8.67	7.63	10.07	10.05	15.81	17.54	9.47	24.69	14.98	9.8	25.31	22.06	8.44	16.98	12.2	10.52	14.3	8.66	17.21	25.11	46.63	14.68	29.15	15.12	18.8	23.21	33.84	10.01	9.87	14.31	18.06	20.53	22.87	9.48	37.02	14.16	8.12	9.72	10.84	13.2	14.84	26.05	19.07	9.5	6.44	6.9	11.39	12.85	10.7
2015-04-29	8.31	7.74	10.24	10.18	15.99	17.92	9.62	24.62	14.98	10.17	25.31	22.86	8.74	17.25	11.75	10.72	14.4	8.71	17.47	25.06	47.39	15.4	29.21	15.29	19.14	22.72	34.2	10.16	9.98	14.43	18.96	21.8	23.19	9.79	37.84	14.19	8.68	9.86	10.84	13.52	14.65	26.1	19.3	10.45	6.61	6.9	11.34	12.96	11.38
2015-04-30	8.12	7.58	10.23	10.01	15.58	17.31	9.65	24.45	14.98	9.84	25.31	23.97	8.67	16.76	11.67	10.58	14.06	9.25	17.13	24.75	46.05	14.75	30.05	15.34	19.21	21.74	33.89	9.92	9.99	14.34	18.7	21.45	21.88	10.09	37.83	13.71	8.26	9.88	10.84	13.34	14.82	26.38	18.94	9.79	6.55	6.9	11.36	13.36	11.2
2015-05-04	8.16	7.63	10.26	10.28	15.73	17.36	9.52	23.98	14.98	9.77	25.31	23.05	9.08	16.97	11.52	10.81	14.55	9.32	17.65	25.72	46.39	14.69	32.84	15.13	19.89	22.08	33.83	10.14	10	14.38	18.94	22.05	21.16	10.85	37.65	14.02	8.53	9.98	10.84	13.38	14.35	25.64	18.5	9.47	6.57	6.9	11.38	13.31	11.36
2015-05-05	7.92	7.05	10.04	9.77	14.73	16.82	9.2	22.87	14.98	9.18	25.31	22.43	9.5	16.41	10.82	10.67	13.57	8.99	17.01	24.69	45.19	13.83	30.42	14.36	18.36	21.6	32.87	9.45	9.96	14.4	18.59	21.29	20	10.45	36.08	13.8	8.66	10.98	10.84	12.76	13.59	25.8	17.48	9.1	6.39	6.9	10.92	12.65	10.85
2015-05-06	7.75	6.65	9.71	9.49	14.68	16.32	9	22.94	14.98	8.94	25.31	22.4	9.44	15.76	10.3	10.78	13.62	8.69	16.31	23.98	44.01	13.82	29.22	13.96	17.42	20.61	32.19	9.05	9.81	13.87	18.51	21.01	19.32	10.1	35.9	13.57	8.31	10.89	10.84	12.46	13.19	24.88	17.3	8.78	6.11	6.9	10.83	11.96	10.22
2015-05-07	7.49	6.43	9.2	9.09	13.82	15.88	8.84	22.59	14.98	8.7	25.85	23.43	8.5	15.59	9.78	9.98	13.7	8.95	16.39	23.87	44.56	13.07	28.96	13.31	16.69	20.81	32.47	8.58	9.39	13.17	18.61	19.89	18.86	10.41	36	12.33	7.73	11.59	10.84	12.52	12.71	23.22	17.53	8.3	5.8	6.9	9.94	11.6	9.7
2015-05-08	7.58	6.73	9.53	9.34	14.04	16.11	9.08	22.9	14.98	8.93	25.05	23.43	8.66	16.15	10.19	10.21	14.02	9.19	18.03	24.15	44.81	13.49	29.56	13.72	17.07	21.27	32.96	8.96	9.57	13.53	19.21	20.52	19.32	10.9	36.67	12.6	7.97	11.86	10.84	12.72	13.03	24.07	17.86	8.35	6.04	6.9	10.48	12.12	10.19
2015-05-11	7.73	7.24	9.81	9.82	14.73	16.71	9.99	23.4	14.98	9.41	26	24.08	9.41	16.56	10.55	10.37	14.38	9.36	19.56	24.56	45.51	14.84	30.55	14.38	17.82	21.72	33.58	9.17	10.15	14.01	19.57	21.28	20.32	11.27	37.27	13	8.41	11.94	10.84	12.97	13.54	25.79	18.19	8.87	6.28	6.9	11.53	12.95	10.46
2015-05-12	7.76	7.21	10.13	9.84	14.75	16.61	10.31	22.92	14.98	9.41	27.28	24.49	9.32	16.4	10.63	10.34	14.41	9.89	19.95	24.67	45.72	15.72	30.59	14.44	17.68	21.92	34.03	9.1	11.17	14.13	20.27	21.81	20.26	11.46	38.04	13.13	8.42	11.6	10.84	12.97	13.67	25.57	18.13	8.88	6.22	6.9	11.94	13.07	10.55
2015-05-13	7.54	7.11	10.44	10.14	14.82	16.74	10.11	24.2	14.98	9.64	26.39	25.19	9.61	17.01	11.12	10.19	14.67	9.9	19.37	24.98	45.71	15.45	31.53	14.5	17.58	22.9	33.87	9.07	12.29	14.4	21.18	23.79	19.88	12.61	38.11	12.81	8.83	11.79	10.84	13.28	13.73	27.1	18.67	8.49	6.12	6.9	12.71	13.1	10.83
2015-05-14	7.61	7.07	10.28	10.24	14.71	16.66	10.72	24.54	14.98	9.73	25.39	24.87	10.57	17.12	10.97	10.25	14.99	9.92	19.66	24.72	44.14	15.49	31.61	14.74	17.86	22.36	34.02	8.98	11.85	14.1	22.24	23.26	19.74	13.24	37.68	13.08	9.39	12.97	10.84	13.36	13.78	26.44	18.37	9.33	6.43	6.9	12.67	13.67	10.94
2015-05-15	7.31	6.83	10.59	9.73	14.13	16.78	10.31	24.44	14.98	9.31	25.11	26.11	10.01	16.4	10.44	10	14.61	9.41	21.5	23.99	44.14	17.04	30.35	14.52	17.53	21.42	33.16	9.43	11.85	13.61	22.64	23.32	19.37	12.67	36.43	12.73	9.51	12.78	10.84	13.17	14.12	25.2	18.36	8.5	6.51	6.9	12.24	15.04	10.72
2015-05-18	7.12	6.85	11.45	9.89	14.24	17.22	10.28	24.04	14.98	9.24	24.58	27.42	10.02	16.49	10.34	9.88	14.32	9.34	21.42	24.43	43.58	16.7	30.38	14.9	18.21	21.53	33.03	9.22	11.38	13.72	23.21	22.46	19.1	12.72	38.15	12.67	9.43	13.23	10.84	13.42	13.63	24.96	18.04	8.18	6.48	6.9	12.66	14.77	11.23
2015-05-19	7.35	7.13	11.55	10.34	14.83	17.43	11.07	26.44	14.98	9.57	25.41	27.41	10.13	16.81	10.74	10.13	14.99	9.46	21.83	24.66	44.58	16.32	31.55	15.22	18.5	22.49	33.77	9.39	11.39	14.46	24.37	23.08	19.85	12.73	38.21	13.27	9.82	13.29	10.84	13.63	13.87	27.19	18.49	8.42	6.64	6.9	13.8	14.76	11.53
2015-05-20	7.31	7.26	11.42	10.25	14.99	17.28	12.03	27.04	14.98	9.72	25.13	28.78	10.3	16.64	11.28	10.14	14.94	9.47	21.72	24.55	44.77	16.47	31.52	15.25	18.84	22.39	37.15	9.34	11.65	14.32	25.59	23.5	20.5	12.62	39.97	13.57	10.8	13.73	10.84	13.63	14.11	27.73	19.55	8.4	6.64	6.9	13.83	14.68	11.33
2015-05-21	7.32	7.78	11.55	10.56	16.44	17.6	12.23	27.52	14.98	10.23	25.85	29.98	10.39	16.83	11.56	10.21	15.11	9.61	22.1	24.72	45.21	16.46	33.75	15.97	19.58	24.56	40.87	9.49	11.54	14.99	25.59	25.85	20.68	13.17	40.49	14.69	11.19	14.07	10.84	14.58	14.59	28.76	19.73	8.54	6.72	6.9	13.95	14.77	11.7
2015-05-22	7.64	7.83	12.71	11.62	18.08	18.11	12.33	29.77	14.98	10.75	26.96	30.75	10.42	17.78	12.1	10.87	15.98	10.19	24.31	25.72	46.52	16.83	33.9	16.29	19.73	24.18	39.87	9.89	12.28	15.6	25.59	27.75	21.1	13.46	40.65	15.16	11.47	14.3	10.84	14.93	14.74	28.33	20.01	9.18	7.06	6.9	13.32	15.44	12.38
2015-05-25	7.9	8.22	13.98	12.24	18.37	18.4	13.18	29.48	14.98	11.18	28.51	32.29	11.17	18.15	12.38	11.3	16.33	10.88	24.85	27.81	48.6	17.26	36.3	17.43	20.67	26.15	39.94	10.13	12.38	15.83	25.59	30.53	21.56	13.63	41.57	16.39	11.6	14.79	10.84	15.24	15.76	30.31	21	9.35	7.41	6.9	13.12	15.46	12.61
2015-05-26	7.94	8.64	14.1	12.57	19.24	18.65	14.5	30.71	14.98	11.16	28.79	33.9	11.51	18.5	12.68	11.3	16.47	10.9	27.34	28.17	49.22	18.99	36.88	17.72	20.92	26.46	40.8	10.27	13.15	16.19	25.59	31.72	21.8	13.78	42.47	16.58	11.64	16.18	10.84	15.67	15.87	30.59	21.22	9.64	7.78	6.9	13.2	15.53	12.9
2015-05-27	8.1	8.65	14.15	12.3	19.61	18.95	14.92	33.74	14.98	11.21	31.09	34.98	12.23	19.28	13.54	11.3	17.77	11.37	30.07	28.81	51.75	18.77	37.18	19.49	20.43	26.69	40.15	10.58	12.76	16.97	25.59	31.56	22.93	13.35	43.47	16.44	11.14	15.85	10.84	15.39	15.64	29.38	20.92	10.06	8.01	6.9	12.91	15.19	14.19
2015-05-28	7.34	8.46	13.6	12.24	17.65	17.52	13.64	32.91	14.98	11.17	28.16	33.23	11.01	21.01	13.07	11.3	16.41	10.26	27.29	26.2	47.58	16.97	33.46	18.25	18.55	24.07	39.02	9.67	11.6	15.27	26.87	29.3	20.72	12.13	44.53	14.99	10.27	14.27	10.84	14.68	14.6	26.57	20.02	9.05	7.61	6.9	12.33	14.21	12.77
2015-05-29	7.21	9.04	13.99	13.46	17.82	17.61	14.78	33.5	14.98	10.91	28.73	32.21	11.02	19.77	14.38	11.3	16.14	10.02	28.33	26.95	47.24	16.77	34.27	17.68	20.41	25.78	40.12	9.45	11.94	14.87	28.14	30.99	20.68	12.19	45.47	15.7	10.48	13.85	10.84	14.79	14.17	27.14	19.49	8.57	7.36	6.9	12.44	14.4	13.16
2015-06-01	7.5	9.54	15.05	14.26	19.6	18.62	15.84	36.73	14.98	11.83	30.42	32.14	11.72	20.59	15.82	11.3	17.07	10.54	29.37	28.17	49.77	18.2	36.06	18.49	22.02	28.36	42.4	9.91	12.45	15.66	26.83	32.24	21.4	12.76	49.27	16.85	11.12	15.24	10.84	16.27	14.71	29.43	20.8	8.94	7.73	6.9	13.09	15.01	14
2015-06-02	7.5	9.6	15.93	15.69	20.86	19.37	16.19	37.02	14.98	12.09	32.05	33.21	12.3	21.19	16.49	11.3	17.49	11.25	30.6	28.37	50.92	18.7	39.62	19.83	24.22	28.36	43.08	10.4	12.64	16.43	27.02	33.35	23.54	13.69	50	18.46	11.25	16.76	10.84	17.9	15.52	32.37	22.14	9.02	8.12	6.9	13.77	16.51	15.4
2015-06-03	7.47	10.56	16	17.26	20.46	19	15.82	38.55	14.98	11.74	31.82	32.02	12.06	20.3	15.63	11.3	17.15	11.43	30.55	28.53	49.47	19.1	39.22	19.4	24.64	28.36	45.52	10.24	13.26	16.38	26.62	36.69	24.35	14.08	48.97	18.66	12.38	17.62	10.84	18.24	15.84	35.61	22.79	9.17	8.27	6.9	13.68	16.59	15.41
2015-06-04	7.62	11.62	16	16.62	20.82	18.96	17.08	37.64	14.98	11.39	31.04	30.93	11.79	19.58	15.29	11.3	16.58	11.82	29.57	29.13	47.77	18.6	42.28	18.95	27.1	28.36	43.53	11.25	13	16.52	27.18	40.36	23.48	14.08	48.08	20.53	13.62	17.15	10.84	19.72	15.43	37.99	22.28	9.2	8	6.9	13.42	16.36	15.91
2015-06-05	7.77	11.29	16	16.22	20.36	19.85	17.19	37.9	14.98	11.92	32.95	31.31	12	20.02	15.79	11.3	16.58	11.97	29.9	29.2	48.19	19	42.14	19.38	27.8	28.36	42.86	11.75	13.49	18.17	27.64	44.29	24.81	14.08	47.55	21	13.46	17.18	10.84	19.27	16.97	37.04	23.45	9.54	8.11	6.9	14.21	17.27	16.19
2015-06-08	8.17	10.88	16	15.24	19.73	20.88	16.16	37.74	14.98	13.1	34.4	30.98	11.57	22.02	15.17	11.3	16.73	13.06	29.12	28.76	48.75	19.97	40.89	18.93	29.04	28.36	41.93	11.54	14.29	18.75	29	39.86	25.33	14.08	46.24	20.53	12.34	16.5	10.84	18.51	17.28	35.09	24.4	9.86	8.52	6.9	14.94	17.51	15.63
2015-06-09	8.03	11.97	16	15.24	19.46	21.36	16.27	37.67	14.98	12.97	32.86	31.96	11.63	21.19	15.02	12.43	17.66	12.33	28.69	28.21	48.2	21	40.53	18.56	27.82	28.36	42.24	11.37	14.01	18.59	29.37	36.03	24.02	14.08	46.76	20.8	12.11	17.47	10.84	18.65	17.76	38.6	26.15	9.44	8.52	6.9	14.96	16.91	15.98
2015-06-10	7.94	12.54	16	15.23	19.61	21.54	16.15	37.44	14.98	13.23	32.83	32.79	11.7	21.19	15.65	12.88	17.55	12.39	28.9	28.2	48.97	21.38	20.01	18.59	27.78	28.36	42.18	11.53	13.94	19.25	30.33	36.25	24.26	14.08	47.98	22.7	12.25	17.8	10.84	19.21	17.54	39.56	25.91	9.37	8.62	6.9	15.19	16.85	17.58
2015-06-11	7.86	13.61	16	15.23	19.92	21.42	15.74	36.03	14.98	13.77	31.86	32.47	12.54	21.63	15.89	12.58	18.74	12.7	30.45	27.81	48.54	22.97	19.2	19.99	28.8	28.36	42.57	11.62	14.24	19.56	31.85	35.48	24.03	14.08	48.43	23.98	12.41	17.81	10.84	19.44	18.32	38.8	26.33	9.26	8.88	6.9	15.32	17.37	17.53
2015-06-12	7.9	13.85	16	15.23	19.92	21.82	16.18	36.11	14.98	13.75	32.09	32.79	12.79	22.33	16.45	12.46	18.79	13.24	30.57	27.82	49.75	22.53	18.98	20.31	29.8	28.36	43.97	12.17	14.17	20.6	33.44	34.48	24.58	14.08	49.1	24.63	12.77	19.12	10.84	20.64	18.1	38.8	26.13	9.41	9.19	6.9	16.38	17.74	17.99
2015-06-15	7.71	13.93	16	15.23	21.91	22.56	15.71	37.21	14.98	13.09	31.63	32.19	13.39	21.75	16.54	12.03	18.71	13.25	30.97	27.34	50.47	22.29	18.46	20.51	27.95	28.36	42.69	12.19	14.12	20.19	31.77	34.58	25.52	14.08	47.81	24.21	12.37	18.75	10.84	20.83	17.15	38.8	24.69	9.17	8.83	6.9	17.49	16.95	17.66
2015-06-16	7.44	12.92	16	15.23	20.97	20.81	15.08	36.89	14.98	12.28	30.58	31.76	12.47	20.36	15.23	12.34	17.91	12.16	29.12	26.4	51.49	21.21	18.69	19.31	26.81	28.36	40.39	12.44	13.07	19.01	30.18	32.01	24.88	12.72	45.52	22.19	11.34	17.43	10.84	19.64	17.2	38.8	24.33	8.56	8.39	6.9	15.97	17.03	16.27
2015-06-17	7.6	13.48	16	15.23	20.37	21.09	15.47	38.29	14.98	13.33	33.53	31.77	13.72	20.35	15.41	13.13	17.98	12.46	28.93	27.19	52.06	21.08	18.38	19.23	26.91	28.36	42.92	12.21	12.99	20.91	30.44	32.84	24.14	12.63	45	24.39	11.87	17.99	10.84	19.48	18.92	38.8	25.48	8.82	8.33	6.9	16.5	17.48	17.9
2015-06-18	7.32	12.95	16	15.23	20.45	19.99	15.24	37.09	14.98	12.88	31.67	30.63	13.86	19.54	14.47	12.36	18.51	12.07	28.93	26.39	48.66	20.22	17.21	18.86	25.46	28.36	41.18	12.17	12.1	20.69	28.92	29.6	23.95	12.51	42.51	24.31	11.74	17.85	10.84	18.51	17.84	38.8	23.92	8.87	7.91	6.9	15.44	16.68	18.37
2015-06-19	6.83	11.66	16	15.23	19.22	18.48	13.76	33.38	14.98	11.59	28.9	28.53	13.27	17.61	13.02	11.19	17.6	11.28	28.93	25.27	44.33	18.2	15.5	16.97	22.91	28.36	38.56	10.95	11.19	19.09	27.47	26.64	21.56	11.26	39.97	21.89	10.57	16.07	10.84	16.66	16.06	38.8	23.14	8.83	7.51	6.9	13.9	15.01	18
2015-06-23	7.02	11.3	16	15.23	18.7	18.99	13.48	33.19	14.98	11.74	30.66	27.1	14.5	17.37	12.72	11.52	17.81	11.75	28.93	25.38	46.28	17.9	16.71	16.86	23.97	28.36	39.84	10.61	11.17	18.88	26.45	28.41	22.24	11.28	40.73	21.23	9.96	15.66	10.84	16.47	16.2	38.8	23.47	9.03	7.29	6.9	13.5	14.25	19.46
2015-06-24	7.29	11.76	16	15.23	19.39	19.9	13.89	33.3	14.98	12.69	33.18	28.29	15.4	17.72	13.53	11.98	19.59	12.05	28.93	26.63	46.97	18.74	16.61	17.13	25.22	28.36	40.25	10.91	11.48	20.77	26.8	29.19	22.69	11.49	41.91	21.52	10.13	16.22	10.84	16.78	17.44	38.8	25.29	9.93	7.59	6.9	13.74	14.6	18.98
2015-06-25	7.02	11	16	15.23	17.76	18.77	13.84	33.93	14.98	12.01	31.05	27.81	14.6	17.22	12.78	11.2	20.14	13.26	28.93	25.37	46.97	18.09	15.46	15.9	22.97	28.36	37.11	11.13	10.98	19.91	25.46	27.68	21.22	10.77	39.99	21.28	11.14	16.31	10.84	16.05	16.04	34.92	23.55	10.34	7.26	6.9	13.38	13.99	17.5
2015-06-26	6.67	9.9	16	15.23	15.98	16.89	12.46	30.54	14.98	10.81	27.95	26.42	13.14	15.5	11.5	10.11	18.42	12.31	28.93	22.83	42.67	16.28	13.91	14.31	20.67	28.36	33.4	10.49	9.84	17.92	24.19	24.91	19.1	9.69	36.21	19.15	10.29	14.68	10.84	14.45	14.44	31.43	21.2	11.09	6.9	6.9	12.04	12.59	15.75
2015-06-29	6.75	8.91	16	15.23	14.38	16.03	11.21	29.9	14.98	10.34	25.95	25.1	11.83	14.01	10.35	9.93	17.22	11.18	28.93	22.71	41.06	14.65	12.88	13.21	19.38	28.36	30.06	10.6	8.86	16.87	22.98	23.23	17.19	8.72	32.97	17.24	9.84	13.21	10.84	13.09	13	28.29	19.08	11.91	6.56	6.9	10.84	11.33	14.18
2015-06-30	7.06	9.34	16	15.23	15.44	17.23	11.92	30.7	14.98	11.02	27.06	24.76	11.68	14.5	11.08	10.4	17.1	10.9	26.04	24.18	43.4	15.5	14.17	13.72	20.66	25.52	31.24	11.3	8.82	18.56	21.83	25.1	18.08	9.21	35.98	17.48	10.74	13.23	10.84	13.94	13.58	27.69	20.28	10.73	6.63	6.9	11.15	12.15	14.33
2015-07-01	6.77	8.63	16	13.71	13.9	15.92	10.88	29.51	14.98	10.44	24.81	25.3	10.51	13.05	9.97	9.92	15.39	9.81	23.44	22.88	41.63	13.96	14.24	12.57	19.18	22.97	28.12	11.7	7.94	17.65	20.74	23.22	16.27	8.67	33.76	15.73	9.72	11.91	10.84	12.99	12.22	24.92	18.25	10.9	6.3	6.9	10.04	10.94	12.9
2015-07-02	7.14	7.77	16	12.34	12.51	14.52	9.79	26.58	14.98	9.42	22.33	24.04	9.46	11.75	8.97	9.34	13.85	8.83	21.1	21.55	38.23	12.56	14.13	11.31	17.26	20.67	25.31	10.53	7.15	15.94	19.7	22.64	14.64	7.8	30.6	14.16	8.75	10.72	10.84	11.69	11	22.43	16.43	9.81	5.99	6.9	9.04	9.85	11.61
2015-07-03	6.75	6.99	16	11.11	11.26	13.07	8.82	26.58	14.98	8.48	20.1	22.84	8.51	10.58	8.07	8.41	12.47	7.95	18.99	21.32	38.01	11.3	13.88	10.18	15.64	18.6	22.78	9.48	6.44	14.35	18.72	20.98	13.19	7.07	27.62	12.74	7.88	9.65	10.84	10.52	9.9	20.19	14.79	8.83	5.69	6.9	8.14	8.87	10.45
2015-07-06	7.34	6.29	16	10	10.13	13.34	9.01	26.58	14.98	7.91	19.93	21.7	7.66	9.52	7.26	8.44	12.47	7.16	17.09	21.39	40.26	10.17	14.45	9.16	14.91	16.74	21.65	8.53	5.81	15.12	17.78	20.96	13.07	6.59	29.24	11.47	7.09	8.69	10.84	9.58	9.16	18.17	13.31	7.95	5.41	6.9	7.33	7.98	9.41
2015-07-07	7.47	5.66	16	9	9.12	12.01	8.11	26.58	14.98	7.12	17.94	20.62	6.89	8.57	6.53	7.6	12.47	6.44	15.38	20.5	40.26	9.15	13.01	8.24	13.85	15.07	19.49	7.68	5.23	13.61	16.89	18.86	11.76	5.93	21.78	10.32	6.38	7.82	10.84	8.62	8.24	16.35	11.98	7.17	5.14	6.9	6.6	7.18	8.47
2015-07-08	6.72	5.09	16	9	8.21	10.81	7.43	26.58	14.98	7.12	17.33	19.59	6.2	7.71	5.88	7.6	12.47	5.8	13.84	18.45	40.26	9.15	11.71	7.42	13.01	15.07	17.56	6.84	4.71	12.25	16.05	16.97	10.58	5.34	19.6	9.29	5.74	7.04	10.84	8.62	7.96	14.72	10.78	6.45	4.88	6.9	5.94	6.46	7.62
2015-07-09	7.14	5.6	16	9	9.03	11.89	8.17	26.58	14.98	7.12	19.06	20.57	6.82	8.48	6.47	7.6	12.47	5.8	13.84	20.3	40.26	9.15	12.88	8.16	13.01	15.07	19.32	7.52	5.18	13.48	16.74	18.67	11.64	5.87	21.56	10.22	6.31	7.74	10.84	8.62	8.76	16.19	11.86	7.1	4.09	6.9	5.94	7.11	8.38
2015-07-10	7.35	6.16	16	9	9.93	13.08	8.99	26.58	14.98	7.12	20.97	21.47	7.5	9.33	7.12	7.6	12.47	6.38	13.84	22.33	40.26	10.05	14.17	8.94	13.01	15.07	21.25	8.27	5.7	14.83	17.58	20.54	12.8	6.46	23.72	11.1	6.94	8.51	10.84	8.62	9.64	17.81	13.05	7.81	4.29	6.9	5.94	7.82	9.22
2015-07-13	7.18	6.78	16	9.9	10.92	14.39	9.89	26.58	14.98	7.83	23.07	21.5	8.25	10.26	7.83	8.36	13.72	7.02	15.22	22.97	40.26	11.06	15.59	9.83	14.31	16.58	23.38	9.1	6.27	16.31	18.46	22.59	14.08	7.11	26.09	12.21	7.63	9.36	10.84	9.48	10.6	19.59	14.36	8.1	4.34	6.9	6.53	8.6	10.14
2015-07-14	6.99	7.35	16	10.89	11.04	13.92	10.88	26.58	14.98	8.61	24	20.47	7.87	10.94	8.19	9.2	13.48	7.39	16.74	20.96	40.26	12.17	14.54	10.01	15.74	17.1	24.27	8.61	6.88	16.11	18.06	23.53	15.01	7.33	28.3	13.43	7.29	10.02	10.82	10.43	10.6	18.78	15.03	7.46	4.12	6.9	7.18	8.85	10.12
2015-07-15	7.31	6.62	16	9.8	9.94	12.53	9.79	26.58	14.98	7.75	21.6	19.45	7.08	9.99	7.37	8.51	12.13	6.65	15.64	18.86	40.26	10.95	13.09	9.01	16.28	15.39	21.84	7.75	6.19	14.5	17.16	21.18	13.51	6.6	25.92	12.09	6.56	9.02	10.82	9.39	9.54	16.9	13.53	6.71	3.91	6.9	7.53	7.97	9.11
2015-07-16	7.11	6.65	16	9.1	10.34	13.41	10.12	26.58	14.98	7.99	23.15	18.49	6.8	10.47	7.41	8.52	11.4	7.24	16.87	19.79	40.26	10.66	13.3	9.17	17.41	14.67	22.17	7.82	6.36	15.01	16.43	21.8	13.8	6.9	27.31	12.44	6.32	9.12	10.82	9.87	9.5	16.82	13.89	6.78	3.72	6.9	8.16	8.07	9.13
2015-07-17	7.08	7.12	16	9.55	11.18	14.51	10.82	26.58	14.98	8.63	25.33	19.28	7.23	11.52	7.94	8.97	12.03	7.85	18.07	20.63	40.26	11.49	14.13	9.83	19.1	15.53	23.42	8.42	6.79	16.06	17.25	23.81	14.69	7.36	29.23	13.2	6.77	9.62	10.82	10.68	10.15	18.5	15	7.19	3.91	6.9	8.9	8.75	9.69
2015-07-20	7.14	7.32	16	9.65	11.75	14.34	10.83	26.58	14.98	8.85	25.65	19.81	7.26	11.79	8.09	8.85	12.49	8.44	18.38	20.51	40.26	11.66	13.99	10.11	21.01	16.34	23.97	9.11	6.9	16.2	17.91	24.56	14.79	7.35	29.23	14.08	6.89	10.06	10.82	11.01	10.5	19.07	15.35	7.71	4.06	6.56	9.02	8.87	10.05
2015-07-21	7.03	7.35	16	10.33	12.28	14.49	10.82	26.58	14.98	9.22	25.59	20.8	7.99	11.99	8.17	8.86	12.46	8.1	18.39	20.79	40.26	12.83	13.89	10.37	20.72	16.16	24.15	9.7	7.29	16.23	18.74	25	14.78	7.47	29.18	14.21	7.06	10.47	10.82	11.09	10.71	20.39	15.44	7.58	4.09	6.23	9.08	9.55	10.46
2015-07-22	6.99	7.99	16	10.22	13.24	14.95	11.13	26.58	14.98	9.51	28.15	21.45	8.07	12.74	8.35	9.13	12.55	7.98	17.85	21.21	40.26	13.3	14.79	10.5	20.84	16.59	26.57	9.99	7.37	16.47	18.71	24.73	15.48	8.22	29.04	14.93	7.13	10.3	10.82	11.28	10.97	20.04	15.8	8.34	4.15	5.92	9.09	9.52	11.12
2015-07-23	7.02	8.08	16	10.67	13.59	15.22	11.43	26.58	14.98	10.09	29.19	21.79	8.26	13.3	8.86	9.25	13.11	8.13	18.33	21.63	40.26	13.58	14.83	11.09	22.21	17.39	27.09	10.15	8.1	16.92	19.65	25.29	16.07	8.43	29.71	15.09	7.51	10.89	10.82	11.71	11.44	21.76	16.97	8.32	4.34	6.15	9.65	10.1	11.4
2015-07-24	6.99	7.9	16	10.55	13.06	14.95	10.95	26.58	14.98	9.97	28.25	21.84	8.2	12.83	8.59	9.11	12.59	7.88	18.87	21.94	40.26	13.05	14.24	11.13	22	16.72	27.44	9.82	7.77	16.38	19.84	24.55	15.44	8.25	28.95	14.51	7.22	10.99	10.82	11.35	11.38	23.94	16.46	8.3	4.22	5.84	9.24	9.68	11.09
2015-07-27	6.29	7.11	16	9.5	11.75	13.46	9.86	26.58	14.98	10.05	25.83	20.75	7.38	11.59	7.73	8.51	11.33	7.09	17.12	19.75	40.26	11.75	12.82	10.02	21.74	15.05	24.7	8.85	6.99	14.74	18.85	22.1	13.9	7.68	26.64	13.06	6.5	9.91	10.82	10.22	11.01	21.55	15.56	7.95	4.01	5.55	8.32	8.71	9.98
2015-07-28	6.15	7.11	16	8.55	10.88	13.7	9.09	26.58	14.98	10.52	26.62	19.71	6.66	11.85	7.11	8.26	10.2	6.45	16.61	19.98	40.26	11.06	12.35	9.2	21.79	14.51	22.44	9.16	6.33	14.81	17.91	20.5	13.18	7.84	26.05	12.13	5.91	9.54	10.82	9.82	11.98	19.4	15.68	8.39	3.81	5.27	7.89	8.08	9.22
2015-07-29	6.24	7.11	16	8.9	11.97	14.51	9.86	26.58	14.98	11.54	28.75	20.06	7.2	12.66	7.68	8.6	10.69	6.96	17.4	20.69	40.12	11.68	12.95	9.8	23.66	15.42	24.18	10.07	6.83	15.59	18.65	22.54	14.33	8.48	27.58	13.15	6.28	10.49	10.82	10.55	12.52	20.36	17.22	8.69	3.9	5.17	8.53	8.72	10.09
2015-07-30	6.16	7.11	16	8.63	12.79	14.95	9.41	26.58	14.98	12.03	28.58	19.16	6.96	12.06	7.45	8.26	10.08	6.71	16.61	20.01	38.73	11.02	12.33	9.9	23.24	14.53	23.26	10.25	6.75	14.64	18.72	21.61	13.94	8.59	27.24	12.5	6.07	10.69	10.82	10.17	12.27	18.8	16.3	8.37	3.76	5.29	8.64	8.41	10.01
2015-07-31	6	7.11	16	8.29	12.67	15.38	9.24	26.58	14.98	11.81	26.81	18.79	6.71	11.72	7.32	8.18	10.22	6.76	16.07	20.57	38.62	10.83	12.33	9.77	22.72	14.72	22.62	10.11	6.72	14.61	18.71	21.62	14.15	8.35	27.21	12.25	5.97	10.98	10.82	10.12	12.17	17.39	15.38	8	3.72	5.07	8.25	8.21	10.28
2015-08-03	5.78	7.11	16	7.65	11.42	14.71	8.89	26.58	14.98	11.84	24.23	17.85	6.16	10.55	6.83	8.22	9.46	6.25	15.09	21.75	39.46	11.36	12.82	9.32	21.43	14.14	20.9	9.45	6.11	14.52	17.77	20.07	13.44	7.53	26.25	11.61	5.59	10.79	10.82	10.05	10.95	15.69	13.97	7.2	3.69	4.86	7.68	7.7	9.25
2015-08-04	5.93	7.44	16	8.36	12.56	15.44	9.6	26.58	14.98	12.13	26.65	18.34	6.78	11.28	7.46	8.59	10.24	6.79	16.23	22.14	40.96	12.49	13.32	10.07	22.06	14.96	22.9	10.4	6.66	15.4	18.18	21.87	14.47	8.28	28.59	12.77	6.13	11.79	10.82	10.86	12.05	17.26	15.22	7.69	3.87	5.09	8.44	8.36	9.87
2015-08-05	5.81	7.16	16	8.25	13.09	14.9	9.31	26.58	14.98	13.02	27.24	17.64	6.83	11.09	7.33	8.34	10.02	6.76	15.67	22.01	40.91	12.05	13.04	10.11	21.75	14.67	22.53	10.14	6.74	14.82	18.6	21.88	14.88	8.25	28.9	12.42	6.01	12.04	10.82	10.59	11.89	18.01	15.23	7.43	3.84	4.99	8.39	8.29	9.8
2015-08-06	5.75	6.95	16	8.48	14.3	14.46	9.27	26.58	14.98	12.91	25.9	16.79	6.88	11.31	7.32	8.32	10.39	6.93	15.49	21.81	40.37	12.1	12.75	10.87	21.42	15.17	22.73	10.66	6.72	14.84	18.75	22.11	15.24	8.38	28.5	12.57	6	12.2	10.82	10.78	11.49	17.47	15.11	7.4	3.79	4.93	8.25	8.44	10
2015-08-07	5.85	7.14	16	8.77	14.37	14.97	9.71	26.58	14.98	13.16	26.79	17.63	7.11	12.18	7.7	8.53	10.8	7.12	16.35	22.33	41.22	13.31	13.03	10.95	22.25	15.44	24.64	10.75	7.12	15.2	19.25	23.31	15.69	8.63	29.39	13.24	6.25	12.93	10.82	11.09	12.14	18.42	15.69	7.58	3.92	5.18	8.62	9.01	10.34
2015-08-10	6.12	7.61	16	9.29	14.83	15.66	10.68	26.58	14.98	14.26	29.29	18.51	7.6	12.71	8.26	8.89	11.23	7.46	17.55	23.21	42.34	13.8	13.61	11.35	23.23	16.03	27.1	11.19	7.49	16.05	20.15	24.67	17.15	9.14	30.87	14.56	6.6	14.01	10.82	11.59	12.79	19.93	16.79	8.21	4.07	5.44	9.17	9.76	11.37
2015-08-11	6.12	8.02	16	9.25	14.58	15.7	10.54	26.58	14.98	15.68	29.13	19.44	8.36	12.52	8.35	9.01	11.06	7.48	18.51	22.84	41.82	13.58	14.28	11.78	24.15	16.03	27.24	11.04	7.46	16.06	20.22	24.25	18.17	9.05	32.83	15.03	6.77	13.9	10.82	11.46	13.32	20	17.6	8.58	4.04	5.41	9.41	10.1	11.22
2015-08-12	6.04	7.91	16	9	14.12	15.73	10.33	26.58	14.98	15.61	30.07	19.19	8.03	12.5	8.35	8.74	10.77	7.38	18.04	22.11	40.66	14.05	13.73	12.3	24.11	15.35	29.96	10.75	7.27	15.49	20.44	23.92	18.23	8.86	32.95	15.94	6.81	13.47	10.82	11.39	13.41	20.66	17.27	8.4	4.12	5.42	9.11	9.67	11.45
2015-08-13	6.07	8.05	16	9.4	14.67	15.99	10.63	26.58	14.98	17.17	30.55	19.72	8.3	12.82	8.83	8.9	11.18	7.56	18.49	22.36	41.19	15.46	13.99	12.6	24.14	15.71	30.2	10.88	7.6	15.99	20.15	24.28	18.25	9.04	33.79	16.98	6.99	13.47	10.82	11.63	14.59	21.56	18.49	8.6	4.18	5.53	9.58	10.05	11.62
2015-08-14	6.07	8.06	16	9.79	15.2	15.69	10.47	26.58	14.98	17.17	32.49	20.25	8.26	13.32	8.8	9.14	11.19	7.67	18.48	22.13	41.62	17.01	13.76	12.94	24.43	17.28	30.27	10.58	7.67	16.15	20.5	24.11	18.05	9.27	33.75	17.26	6.98	13.69	10.82	11.68	14.25	21.09	18.53	9.26	4.2	5.8	9.69	10.22	11.97
2015-08-17	6.02	8.28	16	9.9	16.2	15.91	10.86	26.58	14.98	17.17	34.26	20.01	8.17	13.54	9.4	9.52	11.65	7.94	18.26	22.47	42.16	17.77	13.66	14.23	23.92	18.34	31.43	10.83	8.04	17.29	21.27	23.85	19.01	9.59	33.95	17.4	7.41	14.66	10.82	11.96	14.92	23.2	19.86	9.17	4.25	5.9	10.33	11.19	12.48
2015-08-18	5.83	7.45	16	8.91	14.58	14.32	9.77	26.58	14.98	17.17	30.83	19.01	7.35	12.19	8.46	8.57	10.93	7.15	16.43	20.44	39.02	15.99	12.4	12.81	22.13	16.51	28.29	9.75	7.24	15.56	20.21	22.14	17.11	8.63	30.56	15.66	6.67	13.3	10.82	10.76	13.43	20.88	17.87	8.25	4.04	5.61	9.3	10.07	11.23
2015-08-19	5.79	7.62	16	8.95	14.44	14.53	9.83	26.58	14.98	17.17	29.59	18.65	7.37	12.48	8.45	8.61	11.63	7.3	17.31	21.47	39.92	16.07	13.27	14.09	22.64	16.77	27.3	9.81	7.35	16.14	21.22	23.46	17.47	8.66	32	15.69	6.95	14.06	10.82	10.91	13.78	21.23	18.36	8.24	4.1	5.5	9.5	10.24	11.44
2015-08-20	5.6	7.36	16	8.82	13.2	13.6	9.44	26.58	14.98	17.17	26.63	17.79	6.9	12.15	7.94	8.24	11.56	6.98	16.87	20.41	38.95	14.68	12.73	13.6	22.94	16.36	26.09	8.86	7.01	15.18	21.14	22.22	17.24	8.08	30.53	14.12	6.6	13.94	10.82	10.63	12.87	20.11	16.81	7.72	3.97	5.4	9.07	9.73	11.1
2015-08-21	5.48	6.84	16	8.3	12.1	12.87	8.9	26.58	14.98	17.17	25.91	16.92	6.57	11.81	7.33	8.33	11.08	6.59	15.81	19.34	36.63	13.56	12.82	12.24	22.94	15	23.83	8.78	6.4	14.2	20.82	20.27	16.23	7.37	28.5	13.04	6.2	12.83	10.82	9.91	11.68	18.28	15.57	7.17	3.78	5.13	8.35	9.02	10.35
2015-08-24	4.99	6.16	16	7.47	10.89	11.58	8.01	26.58	14.98	17.17	23.32	16.07	5.91	10.63	6.6	7.5	9.97	5.93	14.23	17.43	33.03	12.2	11.54	11.02	22.94	13.5	21.45	7.9	5.76	12.78	19.78	18.24	14.61	6.63	25.65	11.74	5.58	11.55	10.82	8.92	10.51	16.45	14.01	6.45	3.59	4.87	7.52	8.12	9.32
2015-08-25	4.49	5.54	16	6.72	9.8	10.53	7.21	26.58	14.98	15.45	20.99	15.27	5.32	9.57	5.94	6.75	8.97	5.34	12.81	15.74	31.87	10.98	10.39	9.92	22.94	12.15	19.31	7.11	5.18	11.5	18.79	16.42	13.15	5.97	23.66	10.57	5.02	10.4	10.82	8.03	9.46	14.81	12.61	5.81	3.41	4.63	6.77	7.31	8.39
2015-08-26	4.57	4.99	16	6.14	9.29	10.7	7.2	26.58	14.98	13.91	20.3	14.51	4.89	9.74	5.6	6.08	8.07	4.93	11.53	16.29	32.3	9.88	9.72	8.93	22.94	10.94	17.41	6.67	5.02	11.73	17.85	14.96	12.61	5.79	24.49	10.93	4.82	9.36	10.82	7.26	8.68	13.33	11.35	5.25	3.24	4.4	6.4	6.94	7.59
2015-08-27	4.75	5.2	16	6.45	9.9	11.58	7.59	26.58	14.98	12.52	22.33	14.28	5.13	10.71	6.06	6.33	8.59	5.2	11.58	17.43	33.98	10.87	10.2	9.18	22.94	11.33	18.46	6.96	5.52	12.55	17.31	16.2	13.46	6.22	26.94	12.02	5.06	8.89	10.82	7.67	9.38	14.26	12.24	5.64	3.25	4.28	6.89	7.33	7.92
2015-08-28	5.03	5.72	16	6.97	10.89	12	8.15	26.58	14.98	13.67	24.56	14.99	5.61	11.62	6.57	6.96	9.35	5.62	12.49	18.33	35.05	11.96	10.75	10	22.94	12.31	20.16	7.66	5.87	13.42	18.17	17.8	14.45	6.81	29.2	13.04	5.47	9.65	9.74	8.16	10.31	15.63	13.46	6.2	3.41	4.49	7.45	8	8.59
2015-08-31	4.95	5.38	16	6.77	10.26	12	7.72	26.58	14.98	12.3	23.38	14.24	5.24	11.35	6.17	7.07	9.82	5.35	11.7	18.59	34.14	11.73	10.45	9.09	22.94	12.31	19.01	7.65	5.53	12.74	17.32	17.35	13.85	6.51	27.43	12.01	5.11	8.69	8.77	7.74	10.28	14.59	13.17	6.63	3.25	4.27	7.08	7.5	8.92
2015-09-01	5.09	4.85	16	6.09	9.24	12	7.02	26.58	14.98	11.07	21.04	13.53	4.81	10.23	5.67	7.02	8.84	4.94	10.78	18.85	33.58	10.56	10.24	8.18	22.94	11.08	17.87	6.89	5.08	11.95	16.45	15.62	12.47	5.94	25.01	10.81	4.78	7.82	7.89	7.19	9.4	13.13	11.85	6.65	3.09	4.26	6.6	6.75	8.03
2015-09-02	4.89	4.42	16	5.76	8.89	12	6.97	26.58	14.98	9.98	20.92	12.85	4.52	9.44	5.41	6.95	8.18	4.75	10.04	19.05	33.78	10.06	10.24	7.65	22.94	10.89	18.86	7.06	4.94	12.21	15.63	15.22	12.14	5.78	24.37	10.3	4.6	7.05	7.1	6.91	9.02	12.61	11	6.89	2.97	4.09	6.32	6.39	7.65
2015-09-07	4.91	4.85	16	6.08	9.25	12	7.11	26.58	14.98	10.38	20.83	12.99	4.71	9.72	5.79	6.8	8.15	4.95	10.81	18.13	34.16	10.49	10.29	7.95	22.94	11.28	18.75	7.2	5.17	12.41	15.08	15.29	12.47	6.02	25.41	10.3	4.74	7.21	6.79	7.11	9.51	13.12	11.35	6.49	3.04	4.18	6.46	6.65	7.89
2015-09-08	5.04	5.13	16	6.51	10.18	12	7.5	26.58	14.98	10.58	22.26	13.64	4.99	10	6.37	6.95	8.56	5.25	11.46	18.89	35.3	11.54	10.74	8.61	22.94	12.09	19.27	7.65	5.5	13.05	15.83	16.08	13.26	6.45	27.47	11.24	5.04	7.47	7.11	7.54	10.46	14.3	12.49	6.74	3.18	4.34	6.93	7.13	8.41
2015-09-09	5.15	5.32	16	6.78	11.07	12	7.8	26.58	14.98	11.56	22.69	14.32	5.25	10.31	6.6	7.14	9.21	5.47	12.61	19.13	35.36	12.3	10.95	9.34	22.94	12.62	19.48	7.88	5.69	13.31	16.62	16.64	13.85	6.64	28.85	11.09	5.22	8.09	7.09	7.85	11.19	14.94	13.15	7.11	3.27	4.44	7.23	7.56	8.85
2015-09-10	5.05	5.23	16	6.56	10.55	12	7.56	26.58	14.98	12.7	22.64	14.27	5.04	10.12	6.34	7	9.48	5.29	12.63	18.51	35.04	12.27	10.56	8.94	22.94	12.28	19.1	7.7	5.51	12.89	16.96	16.09	13.73	6.41	27.71	11.5	5.12	7.87	6.98	7.67	10.77	14.34	13.06	6.67	3.2	4.45	7.08	7.38	8.64
2015-09-11	5.02	5.3	16	6.63	10.88	12	7.59	26.58	14.98	13.89	22.44	14.33	5.11	10.15	6.41	6.94	9.77	5.31	12.81	18.18	34.93	12.87	10.43	9.12	22.94	12.68	19.55	7.91	5.65	12.87	17.15	16.3	13.74	6.5	28.24	11.53	5.18	8.01	7.09	7.72	11.74	15.28	14.06	6.78	3.23	4.48	7.2	7.39	8.8
2015-09-14	4.85	4.77	16	5.97	9.79	12	6.83	26.58	14.98	12.78	20.2	13.61	4.6	9.18	5.78	7	8.79	4.84	11.56	18.28	33.96	11.58	10.15	8.21	22.94	11.61	17.85	7.12	5.11	11.78	16.29	14.67	12.39	5.85	26.22	10.83	4.7	7.21	6.38	6.95	10.57	13.75	12.65	6.17	3.07	4.26	6.48	6.68	7.92
2015-09-15	4.84	4.33	16	5.48	8.86	12	6.48	26.58	14.98	11.5	18.42	12.93	4.19	8.26	5.33	6.72	7.91	4.7	11.57	17.68	32.53	10.42	9.45	7.44	22.94	10.94	16.16	6.41	4.93	11.3	15.48	13.2	11.7	5.54	26.4	9.75	4.39	6.49	5.74	6.5	9.72	12.38	11.39	6.2	2.92	4.05	5.95	6.35	7.13
2015-09-16	5	4.76	16	6.02	9.75	12	7.04	26.58	14.98	12.65	20.26	13.58	4.61	9.09	5.84	7.18	8.57	5.17	12.69	18.86	34.55	11.46	10.14	8.15	22.94	12.02	17.62	7.01	5.35	12.29	16.23	14.41	12.84	6.08	29.04	10.73	4.81	7.14	6.17	7.12	10.69	13.62	12.53	6.82	3.07	4.24	6.53	6.99	7.84
2015-09-17	4.95	5.12	16	5.86	9.64	12	6.76	26.58	14.98	13.11	19.91	13.1	4.47	9.02	5.83	6.87	8.39	4.98	12.43	17.93	33.71	11.53	9.72	7.98	22.94	12.1	17.24	6.63	5.17	11.91	16.05	15.03	12.35	5.88	28.7	10.23	4.69	7.03	5.84	7.01	10.72	13.49	12.87	6.89	3.01	4.09	6.35	6.83	7.69
2015-09-18	4.95	4.85	16	5.99	10.01	12	6.81	26.58	14.98	14	20.1	13.33	4.56	9.23	5.94	6.78	8.68	5	12.94	17.81	33.73	12.68	9.77	8.15	22.94	12.8	17.46	6.9	5.23	12.1	16.1	15.79	12.53	5.99	29.01	10.65	4.8	7.71	5.85	7.06	11.05	13.69	13.13	6.92	3.04	4.12	6.42	7.09	7.82
2015-09-21	5	5.08	16	6.21	10.71	12	7.09	26.58	14.98	13.74	21.19	14	4.69	10.13	6.19	6.89	9.07	5.22	13.46	17.84	34.46	13.15	10.04	8.53	22.94	13.52	18.28	7.19	5.44	12.44	16.66	16.25	13.32	6.29	29.19	11.09	5.05	8.05	6.26	7.33	11.39	14.3	13.46	7.08	3.11	4.29	6.87	7.52	8.13
2015-09-22	5.04	5.08	16	6.27	10.61	12	7.33	26.58	14.98	14.64	21.83	14.03	4.79	10.02	6.22	6.98	8.92	5.25	13.4	17.76	34.46	12.76	10.06	9.38	20.65	13.18	18.5	7.2	5.47	12.57	16.7	16.02	13.24	6.44	29.08	11.23	5.09	8.09	6.24	7.4	11.76	14.26	13.4	7.15	3.13	4.29	7.56	7.49	8.12
2015-09-23	4.85	5	14.4	6.09	10.21	12	7.14	26.58	14.98	13.71	21.69	13.89	4.63	9.66	6.03	6.77	8.69	5.14	13.06	17	34.46	12.28	9.8	9.16	18.59	12.87	18.35	6.86	5.49	12.09	16.27	15.53	12.88	6.21	28.02	10.73	5.6	7.92	6.31	7.16	12.12	13.79	12.91	6.84	3.09	4.38	7.78	7.39	7.89
2015-09-24	4.86	5.12	12.96	6.34	10.61	12	7.21	26.58	14.98	13.91	21.95	14.58	4.96	10.04	6.2	6.83	8.76	5.65	13.15	16.92	34.46	12.9	9.98	9.45	18.39	13.1	18.63	6.99	6.04	12.19	16.61	16.48	13.19	6.38	28.81	10.95	6.16	8.07	6.52	7.32	12	14.19	13.07	6.99	3.13	4.39	7.6	7.83	8.13
2015-09-25	4.87	4.83	11.66	6.09	10.38	12	6.92	26.58	14.98	12.85	21.07	14.46	4.74	9.63	5.93	6.74	8.22	5.84	12.74	16.32	34.46	12.65	9.64	8.68	16.55	12.68	20.49	6.56	6.05	11.73	16.62	15.41	12.93	6.15	27.16	10.43	5.91	7.56	6.3	7.05	11.8	13.59	13.45	6.76	3.12	4.17	7.06	7.41	7.9
2015-09-28	4.83	4.91	10.49	6.19	10.44	12	7.14	26.58	14.98	12.81	22.07	14.44	4.75	10.4	6.09	6.73	8.48	5.96	12.83	16.45	34.46	12.81	9.65	8.96	14.91	13.09	22.3	6.75	5.9	11.81	17.37	15.58	13.08	6.23	27.16	10.61	6.12	7.84	6.44	7.21	11.65	13.81	13.27	6.69	3.12	4.25	7.18	7.39	8.22
2015-09-29	4.72	4.75	9.44	6.03	9.88	12	6.93	26.58	14.98	11.92	21.03	14.24	4.6	10.05	6.08	6.46	8.22	5.75	14.11	16.07	34.46	12.18	9.43	8.58	14.41	13.14	20.58	6.5	5.63	11.53	17.31	15.04	12.88	6.1	24.66	10.06	5.52	7.76	6.51	7.05	11.72	13.23	12.74	6.36	3.12	4.38	7.09	7.28	8.15
2015-09-30	4.74	4.78	9.02	6.09	10	12	6.96	26.58	14.98	12.29	20.94	14.38	4.61	10	6.14	6.4	8.28	5.52	14.4	15.95	34.46	12.06	9.46	8.7	14.15	13.27	19.87	6.6	5.65	11.69	17.51	15.29	12.9	6.11	24.5	10.25	5.35	7.74	6.46	7.08	11.58	13.18	12.83	6.38	3.12	4.39	7.27	7.7	8.28
2015-10-08	4.89	4.98	9.08	6.33	10.64	12	7.26	26.58	14.98	12.53	21.94	14.82	4.81	10.35	6.37	6.61	8.58	5.75	15.02	16.57	34.46	12.71	10.17	9.09	14.85	13.69	21.59	6.87	5.83	12.22	18.17	16.11	13.47	6.35	25.26	10.77	5.59	8.18	6.74	7.37	12.25	13.89	13.45	6.72	3.12	4.47	7.51	8.47	8.63
2015-10-09	5.03	5.07	8.9	6.48	11.29	12	7.38	26.58	14.98	12.19	21.87	14.86	5.04	10.53	6.45	6.69	8.81	5.76	15.01	16.48	34.46	13	10.1	9.37	15.43	13.68	21.1	6.94	5.92	12.46	18.22	16.51	13.58	6.57	26.33	10.99	5.58	8.38	6.67	7.51	12.2	14.2	13.74	6.78	3.12	4.58	7.58	8.52	8.75
2015-10-12	5.15	5.47	9.46	6.8	11.79	12	7.72	26.58	14.98	12.54	22.3	15.59	5.04	10.96	6.74	6.97	9.35	5.99	15.89	17.49	34.46	13.5	10.51	9.8	16.2	14.38	21.99	7.29	6.32	12.93	19.13	17.42	14.13	6.97	27.33	11.52	6.02	8.72	6.93	7.9	12.19	14.85	14.3	7.17	3.12	4.74	8.09	8.76	9.42
2015-10-13	5.09	5.52	9.45	6.92	11.59	12	7.87	26.58	14.98	13.79	22.54	15.52	5.04	11.13	6.8	7	9.33	5.99	16.35	17.76	34.46	13.63	10.52	9.99	16.3	14.46	21.63	7.36	6.3	12.97	19.15	17.59	14.2	6.98	27.31	11.78	6.34	8.76	7.25	8.01	12.42	15.18	14.63	7.07	3.12	4.78	8.08	8.72	9.42
2015-10-14	5.07	5.4	9.18	6.94	11.46	12	7.7	26.58	14.98	13.64	22.14	15.14	5.04	10.86	6.6	6.85	9.63	5.95	15.91	17.36	34.46	13.12	10.22	9.97	15.58	13.82	21.51	7.76	6.43	12.74	18.92	18.13	13.98	6.92	26.1	11.3	6.15	8.99	7.02	7.89	12.02	15.45	14.07	7	3.12	4.66	7.86	8.61	9.42
2015-10-15	5.13	5.62	9.41	7.14	11.9	12	7.99	26.58	14.98	14.1	23.67	15.57	5.04	11.69	6.97	6.99	10.13	6.17	16.89	17.71	34.46	13.67	10.69	10.3	15.82	14.34	22.36	7.96	6.58	13.53	19.25	18.65	14.4	7.36	26.88	11.85	6.77	9.23	7.27	8.12	12.38	15.75	14.59	7.46	3.12	4.78	8.16	8.9	9.42
2015-10-16	5.21	5.73	9.42	7.18	11.98	13.2	8.12	26.58	14.98	14.01	24.18	15.8	5.04	12.68	7.31	7.09	10.11	6.18	16.66	17.84	34.46	13.78	11.18	10.34	15.94	14.74	23.24	7.88	6.81	13.53	19.17	19.13	14.65	7.45	26.88	12.07	7.06	9.14	7.33	8.2	13.01	16.26	14.99	7.68	3.12	4.82	8.29	9.04	9.42
2015-10-19	5.15	5.66	10.19	7.12	12.2	14.16	7.99	26.58	14.98	13.81	23.85	15.49	5.04	12.09	7.09	7.07	10.34	6.09	16.34	17.95	34.46	13.81	11.11	10.2	16.08	14.3	22.29	7.67	6.7	13.53	18.8	20.03	14.62	7.38	26.18	12.84	7.16	8.89	7.73	8.23	13.03	15.85	14.84	7.55	3.12	4.85	8.23	9.24	9.42
2015-10-20	5.17	5.85	10.07	7.32	11.95	13.91	8.2	26.58	14.98	14.51	24.02	16.03	5.04	12.08	7.46	7.18	10.22	6.2	16.65	18.12	34.46	13.86	11.12	10.37	16.77	14.45	24.52	7.73	6.81	13.53	19.08	21.46	14.79	7.9	28.45	13.16	7.05	9.08	8.29	8.39	13.54	16.3	15.3	7.55	3.12	4.97	8.38	9.22	9.42
2015-10-21	5.14	5.31	9.38	6.61	10.88	12.59	8.01	26.58	14.98	13.06	22.48	15.23	5.04	11.56	6.71	7.07	9.2	5.63	15.65	17.04	34.46	12.47	10.2	9.33	15.09	13.07	25.46	7.22	6.32	13.53	18.13	19.31	13.59	7.14	26.87	11.84	6.35	8.47	7.5	7.72	12.6	14.69	13.77	6.8	3.12	4.82	7.59	8.3	9.42
2015-10-22	5.1	5.53	9.61	6.8	11.11	13.11	8.17	26.58	14.98	13.3	23.3	15.43	5.04	12.06	6.94	7.14	9.47	5.81	16.39	17.35	34.46	12.82	10.5	9.59	15.3	13.58	28.01	7.5	6.57	13.53	18.25	20.01	13.98	7.6	28.5	12.58	6.59	8.66	7.9	7.98	13.8	15.31	14.47	7.06	3.12	5.04	7.94	8.53	9.42
2015-10-23	5.13	5.67	9.69	6.8	11.25	13.34	8.45	26.58	14.98	13.33	23.28	15.64	5.04	12.17	7.34	7.12	9.78	6.02	17.29	18.44	34.46	12.98	10.66	10.03	15.46	14.06	29.99	7.74	6.82	13.53	18.49	19.81	14.2	8.29	28.92	12.69	6.87	8.92	8.61	8.21	14.26	15.77	14.65	7.24	3.12	5.14	8.27	8.53	9.42
2015-10-26	5.13	5.67	10.04	6.8	11.29	13.21	8.38	26.58	14.98	13.81	23.37	16.42	5.04	12.26	7.31	7.1	9.86	6.14	17.14	18.53	34.46	13.01	10.75	10.27	15.8	14.11	28.83	7.65	6.85	13.53	18.77	20.28	14.5	8.08	28.7	12.5	6.8	8.85	8.47	9.03	14	16.19	14.92	7.34	3.12	5.22	8.4	8.63	9.42
2015-10-27	5.09	5.66	9.96	6.8	12.1	13.04	8.3	26.58	14.98	14.57	23.95	16.42	5.04	12.39	7.36	6.97	9.77	6.09	17.75	18.82	34.46	12.85	10.52	10.29	17.38	14.47	28.87	7.71	7.09	13.61	19.55	19.89	14.56	7.97	28.22	12.36	6.63	9.59	8.47	9.5	14.75	17.81	16.41	7.27	3.12	5.27	8.37	8.66	9.42
2015-10-28	5.06	5.53	9.9	6.8	11.72	12.75	8.07	26.58	14.98	13.59	23	15.85	5.04	12.4	7.14	6.91	9.69	5.99	17.67	18.82	34.46	13.2	10.36	10.37	16.79	13.72	26.99	7.58	6.94	13.09	20.52	19.41	14.35	7.74	26.76	11.91	6.47	9.37	8.47	9.64	13.86	16.74	16.43	7.34	3.12	5.26	8.32	8.78	9.42
2015-10-29	5.07	5.74	10.04	6.8	11.69	12.81	8.09	26.58	14.98	13.49	23.55	16.06	5.04	12.57	7.44	6.91	9.78	6.18	17.74	18.75	34.46	13.6	10.52	10.87	16.83	13.8	29.6	7.64	7.08	13.47	20.5	19.44	15.1	7.84	27.24	12.15	6.68	9.41	8.47	10.01	13.95	17.11	16.31	7.38	3.12	5.24	8.55	8.83	9.42
2015-10-30	5.03	5.73	9.92	6.8	11.79	12.63	8.05	26.58	14.98	13.41	23.32	16.32	5.04	12.71	7.49	6.84	10.12	6.08	18.22	18.51	34.46	13.85	10.41	10.7	16.54	13.19	28.18	7.41	7.22	13.77	20.34	19.09	14.8	7.69	26.64	12.15	7.35	9.5	8.47	9.39	13.89	16.73	16.09	7.35	3.12	5.47	8.33	8.69	9.42
2015-11-02	4.94	5.51	9.48	6.8	10.96	12.59	7.91	26.58	14.98	13.03	23.37	15.76	5.04	12.03	7	6.67	9.71	6.18	17.09	17.8	37.91	13.68	10.41	10.65	16.98	12.54	26.17	6.99	6.85	13.44	20.44	18.72	14.28	7.46	26.22	11.6	8.09	9.12	8.47	8.9	13.2	16.14	16.43	7.11	3.12	5.48	8.16	8.46	9.42
2015-11-03	4.91	5.41	9.57	6.8	10.63	12.84	7.93	26.58	14.98	12.62	23.25	16.55	5.04	11.91	7.02	6.7	9.47	6.36	16.8	18.03	39.57	13.62	10.46	10.9	16.33	12.56	25.44	6.96	6.8	13.39	20.28	18.22	14.16	7.64	26.29	11.65	7.34	9.2	8.47	8.97	12.89	16.59	15.86	6.91	3.12	5.57	8.22	8.53	9.42
2015-11-04	5.09	5.77	10.01	6.8	11.1	13.39	8.32	26.58	14.98	13.31	24.21	17.07	5.04	12.51	7.42	6.94	9.96	6.63	17.27	19.01	39.75	14.74	10.93	11.46	16.99	13.2	26.59	7.33	7	13.99	20.85	19.42	14.86	8.18	28.86	12.36	7.68	9.54	8.47	9.46	13.64	17.33	16.82	7.23	3.12	5.85	8.61	8.91	9.42
2015-11-05	5.22	5.89	9.95	6.8	11.44	13.31	8.36	27.03	14.98	13.18	24.7	17.02	5.04	12.36	7.48	7.06	10.06	6.49	17.14	19.01	39.51	14.28	11.06	11.17	16.99	13.3	27.71	7.68	6.99	14.23	21.55	19.95	15.1	8.11	28.19	12.49	7.4	9.49	8.47	9.25	13.63	17.3	17.04	7.38	3.12	5.8	8.76	9.02	9.42
2015-11-06	5.26	6.08	10.13	6.8	11.66	13.52	8.49	29.73	14.98	13.61	24.83	17.46	5.04	12.71	7.74	7.11	10.28	6.64	17.36	19.01	39.68	14.56	11.35	11.64	17.56	14.63	27.81	7.85	7.14	14.53	21.65	20.12	15.36	8.24	29.9	12.93	7.43	9.96	8.47	9.51	13.87	17.76	17.32	7.46	3.12	5.95	8.99	9.23	9.42
2015-11-09	5.35	6.07	10.12	6.8	11.78	13.55	8.75	32.7	14.98	13.98	25.67	17.32	5.04	12.98	7.78	7.16	10.62	6.55	17.39	19.01	39.8	14.41	11.47	11.78	17.94	15.3	27.47	7.72	7.17	14.46	20.85	19.97	15.78	8.32	30.03	13.19	7.62	10.42	8.47	9.54	13.55	18.47	17.18	7.63	3.12	6.13	8.98	9.19	9.42
2015-11-10	5.39	6.2	10.41	6.8	11.97	13.74	8.68	33.64	14.98	14.09	25.32	17.3	5.04	13.5	7.79	7.24	10.68	6.6	18	19.01	39.7	14.45	11.31	12.15	17.59	15.32	27.32	8.48	7.06	14.39	21.04	20.16	15.8	8.3	29.45	12.96	7.82	11.21	8.81	9.69	13.25	18.63	17.08	7.72	3.12	6.44	9.11	9.26	9.42
2015-11-11	5.35	6.23	10.73	6.8	12.12	13.88	8.71	33.27	14.98	14.44	25.05	17.79	5.04	13.53	7.97	7.27	10.65	6.73	17.95	19.01	39.84	14.9	11.35	12.05	18.15	15.75	27.23	8.29	7.14	14.53	22.09	20.25	16.3	8.61	29.53	13.11	8.14	12.12	9.5	9.8	13.41	19.73	16.97	7.68	3.12	6.75	9.29	9.56	9.42
2015-11-12	5.28	6.11	10.75	6.8	12.27	13.79	8.57	33.32	14.98	15.88	25.1	17.98	5.04	13.67	7.86	7.14	10.48	6.69	19.75	19.01	39.81	14.69	11.15	12.17	18.01	15.58	27.86	8.83	7.31	14.3	22.14	21.2	16.06	9.23	29.1	12.8	7.9	12.27	9.58	9.52	14.19	19.76	17.76	7.48	3.12	6.42	9.21	9.45	9.42
2015-11-13	5.17	5.91	10.27	6.8	11.86	13.91	8.27	34.74	14.98	17.47	24.51	17.66	5.04	14.5	7.76	6.99	10.24	6.47	20.19	19.01	39.99	14.65	10.92	12.29	18.02	15.68	26.19	8.55	7.17	13.85	21.44	20.16	15.53	9.97	28.35	12.49	7.75	12.21	9.3	9.16	13.82	19.88	17.83	7.28	3.12	6.13	8.91	9.49	9.42
2015-11-16	5.19	6.36	10.51	6.8	12.11	14.24	8.39	36.94	14.98	17.48	24.96	18.11	5.04	14.77	7.89	7.04	10.32	6.6	20.43	19.01	40	15.13	11.02	12.71	18.29	16.29	26	8.52	7.34	14.02	21.29	21.32	15.81	9.97	28.58	12.71	8.1	12.39	9.89	9.3	13.95	20.56	17.84	7.39	3.28	6.44	9.27	9.99	9.42
2015-11-17	5.21	6.21	10.34	6.8	12.12	13.91	8.32	35.37	14.98	17.31	24.66	17.77	5.04	14.4	8.07	7.1	11.35	6.67	19.64	18.93	40.11	15.04	11.15	12.53	17.89	15.81	26.99	8.21	7.27	14.06	20.83	20.9	16.34	9.76	29.11	12.59	7.86	12.31	9.66	10.23	13.75	20.62	17.58	7.31	3.44	6.52	9.34	9.71	9.42
2015-11-18	5.16	6.08	10.05	6.8	11.71	13.55	8.18	33.09	14.98	17.01	24.53	17.43	5.04	13.96	8.26	7.02	11.06	6.64	18.56	18.67	40.04	15.09	11.13	12.39	17.36	15.3	25.56	8.2	7.16	13.94	20.86	20.06	16.39	9.37	28.34	12.62	7.85	11.92	9.58	9.9	13.44	20.74	16.78	7.23	3.61	6.69	9.68	9.4	9.42
2015-11-19	5.19	6.19	10.23	6.8	12.44	13.86	8.28	33.05	14.98	17.48	25.14	17.67	5.04	14.3	8.27	7.06	11.35	6.77	18.99	19	39.99	15.94	11.49	12.52	17.75	16.22	25.9	8.31	7.27	14.22	21.19	20.49	17.25	9.77	28.74	12.75	8.31	12.18	9.8	9.96	13.54	21.05	17.14	7.3	3.79	6.75	9.89	9.73	9.42
2015-11-20	5.17	6.19	11.25	6.8	13.12	13.84	8.36	32.48	14.98	17.62	24.95	17.95	5.04	14.45	8.74	7.21	11.33	6.9	18.9	18.63	40	16.42	11.37	12.6	17.98	16.28	25.41	8.25	7.36	14.31	20.94	20.81	18.32	9.79	28.95	12.62	8.09	12.71	10.49	10.26	13.47	20.82	17.05	7.33	3.76	6.85	9.87	10.28	9.42
2015-11-23	5.12	6.2	11.51	6.8	14.43	13.86	8.93	34.49	14.98	19.38	24.65	17.69	5.04	14.21	9.2	7.16	11.09	6.79	18.88	18.33	39.98	16.26	11.17	12.11	18.03	16.45	25.53	8.12	7.39	13.97	20.69	20.44	17.43	9.8	28.86	12.68	7.91	12.84	11.2	10.11	13.3	20	17.3	7.15	3.86	7.19	10.12	10.35	9.42
2015-11-24	5.12	6.21	11.23	6.8	14.41	13.82	8.81	33.33	14.98	19.69	25.32	17.67	5.04	14.04	9.12	7.45	11.32	6.86	19.2	18.52	39.99	16.01	11.23	12.25	18.47	18.04	25.8	8.2	7.58	13.99	20.7	20.4	17.61	9.66	29.26	12.49	7.93	13.17	11.96	10.48	13.42	20.48	18.01	7.09	3.9	7.55	10.06	10.39	9.42
2015-11-25	5.14	6.45	11.61	6.8	15.85	14.06	8.84	32.91	14.98	19.78	25.12	17.88	5.04	15	9.18	7.38	11.33	7.11	19.21	18.4	39.99	15.96	11.23	12.45	18.38	18.22	26.15	8.41	7.78	14.1	20.99	20.71	17.62	9.86	29.78	12.48	8.19	13.08	13.16	10.91	13.47	20.35	17.89	7.19	3.91	7.54	10.31	10.69	9.42
2015-11-26	5.16	6.61	11.16	6.8	15.22	13.87	8.88	32.03	14.98	18.49	25.17	18.32	5.04	14.81	8.85	7.32	11.44	7.04	18.64	18.69	41.53	16.14	12.35	12.41	18.63	17.75	25.65	8.26	7.9	14.23	21.25	20.35	17.19	9.62	29.03	12.71	8.16	13.04	13.16	12	13.16	20.48	17.22	7.07	3.81	7.54	10.05	10.87	9.42
2015-11-27	4.9	6.13	10.15	6.8	14.11	12.97	8.18	30.43	14.98	16.95	23.61	17.4	5.04	13.56	8.29	6.9	10.33	6.68	16.96	17.36	40.11	15.14	12.51	11.18	17.85	16.54	23.18	7.55	7.28	13.48	20.19	18.37	15.88	8.66	27.09	11.44	7.34	11.85	13.16	11.38	11.89	20.24	15.5	6.52	3.62	7.16	9.16	10.18	9.42
2015-11-30	4.91	5.99	9.95	6.8	13.99	12.79	8.12	29.34	14.98	18.06	23.74	17.06	5.04	13.36	8.38	6.82	10.18	7.21	16.97	17.12	40.23	15.03	13.41	10.92	17.09	17.53	23.45	7.62	7.21	13.49	19.59	18.07	16.18	8.73	26.7	11.2	7	11.85	13.16	11.57	12.01	20.26	15.72	6.42	3.59	6.94	9.56	10.88	9.42
2015-12-01	4.93	6.01	9.98	6.8	14.24	12.99	8.27	30.53	14.98	18	23.43	17.28	5.04	13.39	8.42	6.79	10.19	7.93	16.57	17.15	40.06	15.04	12.81	11.45	16.74	17.67	24	7.76	7.24	13.91	19.75	18.35	16.51	8.81	26.99	11.22	6.84	11.85	13.16	12.44	11.92	21.22	15.4	6.42	3.61	6.94	10.5	11.05	9.42
2015-12-02	5.09	5.98	10.22	6.8	13.82	13.22	8.36	29.93	14.98	19.8	23.47	17.29	5.04	14.73	8.25	6.92	10.32	7.86	16.83	18	40.41	15.05	12.96	11.1	16.59	17.22	23.7	7.87	7.24	14.33	19.9	18.25	16.55	8.68	27.56	11.64	6.95	11.85	13.16	11.68	11.76	20.15	15.54	6.62	3.79	7.12	10.11	10.86	9.42
2015-12-03	5.14	6.06	10.36	6.8	14.86	14.54	8.44	30.86	14.98	20.51	23.68	17.6	5.04	14.8	8.66	6.95	10.92	7.98	17.48	18.2	40.39	16.56	12.86	11.83	16.94	18.94	24.05	8.09	7.48	14.42	20.9	18.5	16.71	9.55	27.9	11.69	7.06	11.85	13.16	11.94	12.3	20.26	15.84	6.73	3.87	7.38	10.52	11.14	9.42
2015-12-04	5.03	5.91	10.15	6.8	14.29	15.29	8.24	30.16	14.98	20.41	23.08	18.48	5.04	15.09	8.46	6.83	10.84	7.89	17.89	17.83	40.39	16.77	12.55	11.86	18.63	19.27	24.34	8.13	7.68	14.16	21.35	18.58	16.31	10.51	27.41	11.32	6.91	11.85	13.4	12.08	13.28	20.21	15.85	6.54	4.06	7.54	10.46	11.64	9.42
2015-12-07	5.02	5.99	10.3	6.8	14.32	15.74	8.31	30.39	14.98	20.77	22.96	18.05	5.04	15.1	8.51	6.79	11.26	7.7	17.79	17.84	39.2	16.87	12.77	11.97	18.7	20.19	24.57	8.09	7.84	14.51	22.42	18.51	16.48	11.35	27.51	11.44	6.98	11.85	13.97	12.02	13.51	20	16.01	6.48	4.25	7.62	10.61	11.65	9.42
2015-12-08	4.91	5.71	10.05	6.8	13.5	14.63	8.07	29.47	14.98	20.12	22.16	18.78	5.04	15.35	8.14	6.62	10.66	7.18	17.11	17.43	38.32	16.65	12.06	11.48	18.79	19.05	24.86	7.73	7.6	13.92	22.07	17.57	16.05	10.53	26.53	10.99	6.69	11.85	13.27	11.1	13.2	20.07	15.29	6.23	4.13	7.24	10.07	11.16	9.42
2015-12-09	4.89	5.67	9.9	6.8	13.48	14.57	7.98	29.44	14.98	19.92	22.81	18.67	5.04	15.14	8.16	6.59	10.7	7.05	16.9	17.4	39.09	16.48	11.97	11.6	18.98	19.01	24.55	7.83	7.75	13.81	21.69	17.16	15.83	10.6	26.32	11.06	6.64	11.85	12.99	10.7	13.21	20.58	15.2	6.3	4.15	6.97	9.96	10.85	9.42
2015-12-10	4.89	5.61	10.22	6.8	12.94	14.51	8.05	29.89	14.98	20.32	22.21	18.04	5.04	14.74	8.2	6.59	10.73	7.07	16.92	17.68	39.41	15.47	12.14	11.21	18.23	18.55	24.19	7.51	7.66	13.72	21.69	17.16	15.65	10.16	26.28	11.04	6.47	11.85	13.3	10.99	13.24	21.15	15.19	6.25	3.97	6.93	9.7	10.95	9.42
2015-12-11	4.83	5.68	10.58	6.8	12.93	14.59	7.89	29.21	14.98	19.35	21.99	18.08	5.04	14.61	8.27	6.51	10.41	7.01	16.74	17.34	39.12	15.77	12.05	11.25	18.57	17.82	23.86	7.41	7.36	13.66	21.65	17.1	15.66	9.86	26.47	10.95	6.25	11.85	12.58	10.6	13.33	20.36	15.03	6.16	4.17	7.06	9.75	10.94	9.42
2015-12-14	4.91	5.82	11.64	6.8	13.31	14.94	8.11	28.55	14.98	20.48	23.49	18.17	5.04	14.73	8.28	6.62	10.69	7.12	17.92	17.58	38.98	15.86	12.35	11.7	19	18.19	24.47	7.56	7.51	14.13	21.87	17.68	16.11	10.22	26.85	11.32	6.5	11.85	12.28	10.52	13.65	19.23	15.5	6.4	4.28	7.2	9.89	11.29	9.42
2015-12-15	4.89	5.78	11.96	6.8	13.22	14.67	8.11	29.39	14.98	21.13	23.79	18.19	5.04	15.12	8.41	6.58	10.91	7.15	17.92	17.98	38.81	15.64	12.25	11.7	19.17	18.37	24.36	7.6	7.6	14.07	22.96	17.79	16.22	10.29	26.83	11.22	6.57	11.85	12.99	10.63	13.56	19.28	15.59	6.3	4.24	7	10.13	11.23	9.42
2015-12-16	4.99	5.93	11.62	6.8	13.15	14.51	8.2	32.28	14.98	21.77	24.2	18.32	5.04	14.8	8.62	6.57	10.91	7.13	17.76	17.83	38.55	15.71	12.12	11.79	18.86	17.83	24.74	7.67	7.66	14.09	23.04	17.76	16.33	10.11	26.82	11.13	6.73	11.85	13.39	10.53	13.41	19.09	15.65	6.93	4.42	7.06	9.93	11.39	9.42
2015-12-17	5.02	6.24	11.62	6.8	13.51	14.92	8.33	33.13	14.98	21.96	25.88	18.85	5.04	15.17	8.96	6.67	10.91	7.31	18.3	18.24	38.91	15.93	12.45	12.04	19.17	18.42	25.4	7.79	7.86	14.43	23.3	18.19	16.73	10.65	27.59	11.42	6.86	11.85	13.62	10.9	13.58	19.19	15.94	6.87	4.46	7.17	10.3	11.72	9.42
2015-12-18	5	6.25	11.62	6.8	13.2	14.5	8.31	31.97	14.98	22.08	26.91	18.82	5.04	14.99	8.76	6.62	10.91	7.39	18.34	18.19	38.91	15.72	12.22	12.43	18.61	18.07	25.11	7.74	8.65	14.46	24.47	17.89	17.04	10.26	27.27	11.44	6.82	11.85	14.98	10.67	13.82	19.23	15.91	6.85	4.48	7.19	10.45	11.4	9.42
2015-12-21	5.05	6.37	11.62	6.8	13.24	14.91	8.64	31.89	14.98	21.86	27.1	19.2	5.04	15.48	8.86	6.71	10.91	7.45	18.96	18.66	40.91	15.43	12.4	12.69	20.47	18.14	25.28	7.83	9.52	14.98	24.38	18	17.04	10.56	27.92	11.68	7.02	11.85	15.44	10.82	13.96	19.59	16.23	6.81	4.47	7.22	10.48	11.4	9.42
2015-12-22	5.05	6.5	11.62	6.8	13.81	15.14	9.05	32.26	14.98	23.16	26.89	19.13	5.04	15.6	9.05	6.74	10.91	7.49	18.96	18.51	40.6	15.85	12.75	12.59	20.85	18.46	25.25	7.96	9.37	14.97	24.37	18.22	17.14	10.93	28.66	11.8	6.93	11.85	15.9	10.94	13.9	19.29	16.3	6.79	4.69	7.26	10.54	11.46	9.42
2015-12-23	5.06	6.3	11.62	6.8	13.6	14.67	8.87	31.42	14.98	22.92	25.97	18.89	5.04	16.17	9.11	6.66	10.91	7.35	19.53	18.5	40.72	15.99	12.52	12.58	22.94	18.88	25.02	7.88	8.97	14.65	24.17	18.09	16.73	10.46	28.42	11.93	6.87	11.85	14.86	10.61	14.04	18.85	15.89	6.74	4.57	7.2	10.86	11.64	9.42
2015-12-24	5.04	6.19	11.2	7.48	13.9	15.17	8.71	32.33	14.98	23.05	28.34	18.93	5.04	16.4	9.45	6.63	10.91	7.55	18.98	18.16	40.55	15.98	12.21	13.07	23.21	19.09	24.62	8.01	9.01	15.15	23.87	17.79	16.92	10.72	28.62	11.85	6.76	11.85	15.28	10.31	15.44	19.1	16.63	6.79	4.69	7.1	11.09	11.36	9.42
2015-12-25	5.03	6.81	11.18	8.23	13.75	15.3	8.75	34.08	14.98	22.94	27	19.39	5.04	16.53	9.87	6.64	10.91	7.77	19.95	18.31	41.39	16.38	12.33	13.32	23.23	18.47	26.49	7.99	8.99	15.17	24.54	17.76	17.19	11.05	28.59	12.34	6.92	11.85	16.07	10.48	15.22	19.02	16.46	6.87	4.84	7.46	11.05	11.91	9.42
2015-12-28	4.92	7.14	11.01	8.44	12.87	14.75	8.55	33.25	14.98	22.94	25.49	20.14	5.04	15.72	9.39	6.49	10.92	7.39	20.27	17.97	40.04	15.7	11.79	12.66	21.55	18.14	26.49	7.83	8.35	14.43	23.31	17.36	17.19	11.06	29.44	12.4	6.81	11.85	15.74	10.09	14.29	18.76	15.75	6.65	4.75	7.83	10.96	11.4	9.42
2015-12-29	4.96	7.12	11.16	8.17	13.28	14.78	8.7	33.31	14.98	22.2	25.94	20.16	5.04	15.93	9.67	6.58	10.78	7.58	19.49	17.78	40.23	15.58	11.83	12.79	21.86	17.89	26.49	7.85	9.11	14.8	23.11	17.6	17.19	11.26	30.32	12.98	6.89	11.85	15.95	10.35	15.72	18.82	16.28	6.72	4.75	7.99	11.12	11.63	9.42
2015-12-30	4.97	7.01	11.03	8.25	13.21	15.18	8.88	33.53	14.98	23.38	26.09	21.17	5.04	15.78	9.6	6.54	10.93	7.95	19.22	17.79	39.99	15.34	11.9	13.18	22.06	17.92	26.49	7.86	8.9	14.91	23.7	17.9	17.19	11.82	30.01	12.68	7	11.85	17.28	10.31	16.52	19.41	16.59	6.64	4.88	8.39	11.2	11.66	9.42
2015-12-31	4.96	6.75	10.71	7.9	12.97	14.62	8.6	32.84	14.98	23.47	25.41	22.23	5.04	16.15	9.29	6.67	10.52	7.72	18.74	17.85	39.49	14.96	11.64	12.67	20.75	16.89	26.49	7.75	8.6	14.43	23.17	17.7	17.19	11.37	29.34	12.81	7.2	11.85	16.79	10.2	16.14	18.95	16.62	6.48	4.84	8.81	10.84	11.77	9.42
2016-01-04	4.78	6.08	9.65	7.4	11.71	13.17	7.75	29.56	14.98	21.33	23.18	21.12	5.04	14.61	8.36	6.05	9.47	6.95	16.9	16.92	36.66	13.52	10.49	11.44	19.14	15.2	26.49	7.05	7.76	12.99	22.01	15.95	17.19	10.23	26.56	11.53	6.5	11.85	15.21	9.18	14.53	17.62	14.96	5.89	4.6	8.37	9.78	10.59	9.42
2016-01-05	4.74	5.92	9.22	7.56	11.63	13.03	7.76	28.12	14.98	21.82	23.62	20.06	5.04	14.49	8	6.04	9.35	6.81	16.21	16.86	37.35	13.4	10.4	10.96	20.32	14.35	26.49	7	7.56	13.06	21.15	15.89	17.19	10.01	27.23	11.3	6.23	11.85	13.92	8.74	15.98	17.87	14.89	5.81	4.37	7.95	9.32	9.93	9.42
2016-01-06	4.9	6.16	9.45	7.78	12.03	13.4	7.91	29.4	14.98	22.77	24.16	21.06	5.04	14.93	8.22	6.28	9.72	6.98	16.58	17.35	37.78	13.63	10.61	11.3	20.99	14.65	26.49	7.17	7.92	13.49	21.46	16.17	17.19	10.21	27.61	11.75	6.36	11.85	14.16	8.92	16.49	18.4	15.16	6.05	4.34	8.35	9.89	10.43	9.42
2016-01-07	4.65	5.54	8.51	7	10.85	12.08	7.14	26.48	14.98	20.93	21.83	20.01	5.04	13.44	7.4	5.69	8.76	6.28	15.07	16.24	34.88	12.54	9.64	10.17	18.92	13.2	26.49	6.46	7.13	12.19	20.39	14.55	17.19	9.19	25.02	10.58	5.72	11.85	12.74	8.03	14.84	16.99	13.65	5.5	4.12	7.93	8.9	9.39	9.42
2016-01-08	4.77	5.52	8.57	7.05	10.99	12.23	7.32	25.54	14.98	21.26	22.94	19.32	5.04	13.1	7.7	5.84	8.95	6.22	15.29	16.71	35.73	13.07	9.99	10.06	20.17	13.23	26.49	6.76	7.17	12.54	19.97	14.72	17.19	8.85	25.93	10.91	5.71	11.85	11.99	8.1	16.17	17.14	13.87	5.75	3.98	8.33	8.92	9.65	9.42
2016-01-11	4.65	5.03	7.71	6.35	10.02	11.01	6.74	22.99	14.98	19.13	21.56	18.35	5.04	11.79	6.93	5.42	8.07	5.74	14.01	15.69	33.42	12.28	9.51	9.05	18.72	12.84	26.49	6.55	6.45	11.94	18.97	13.85	17.19	7.97	24.04	10.15	5.14	11.85	10.79	7.37	14.55	15.43	12.48	5.48	3.78	7.91	8.1	8.69	9.42
2016-01-12	4.68	5.05	7.81	6.18	9.98	11.15	6.76	21.99	14.98	17.22	22.07	17.43	5.04	11.44	7.1	5.4	8.11	5.72	14.02	15.75	33.38	12.33	9.54	9.14	18.68	13.03	26.49	6.74	6.4	12.13	18.07	13.98	17.19	7.93	23.98	10.33	5.16	11.85	10.95	7.52	13.1	14.72	12.23	5.59	3.59	7.51	8.15	8.49	9.42
2016-01-13	4.64	4.81	7.42	5.99	9.44	10.76	6.6	22.83	14.98	15.94	20.83	16.57	5.04	10.95	6.9	5.23	7.81	5.35	13.16	15.71	32.94	11.53	9.25	8.74	16.81	12.64	26.49	6.78	6.03	11.69	17.29	13.06	17.19	7.34	22.85	10.14	5.16	11.85	10.18	7.19	11.84	13.96	11.54	5.51	3.56	7.13	7.84	8	9.42
2016-01-14	4.64	5.01	7.63	6.2	9.63	11.27	6.71	25.11	14.98	16.64	21.93	16.36	5.04	11.19	7.14	5.3	7.95	5.5	13.86	16.2	33.48	11.86	9.42	9.01	15.96	13.16	26.49	6.73	6.27	11.99	17.67	13.5	17.19	7.9	24.25	10.14	5.33	11.85	10.73	7.46	11.9	14.21	11.99	5.75	3.66	6.78	8.14	8.3	9.42
2016-01-15	4.46	4.73	7.12	5.87	9.1	10.57	6.38	25.33	14.98	15.61	21.39	15.55	5.04	10.77	6.69	5.03	7.55	5.19	13.17	15.88	32.32	11.43	9.42	8.81	14.36	12.45	26.49	7.19	5.8	11.4	17.09	12.8	17.19	7.39	24.32	10.06	5.3	11.85	10.6	7.11	10.76	13.59	11.27	5.31	3.55	6.5	7.9	8.03	9.42
2016-01-18	4.44	4.76	7.34	6.02	9.21	10.79	6.39	24.87	14.98	15.3	22	15.53	5.04	11.19	6.72	4.99	7.7	5.27	13.64	15.89	32.67	12.07	9.07	9.09	14.05	12.56	26.49	7.25	5.91	11.45	17.21	13.1	17.19	7.69	24.55	10.2	5.45	11.85	11.03	7.23	11.14	13.73	11.39	5.38	3.56	6.75	8.07	8.13	9.42
2016-01-19	4.54	5	7.62	6.27	9.63	11.17	6.6	26.07	14.98	15.3	22.83	16.31	5.04	11.58	6.97	5.13	7.95	5.57	14.18	16.18	33.6	12.39	9.28	9.51	14.64	13.06	26.49	7.38	6.14	11.81	17.94	14.09	17.19	8.04	25.11	10.6	5.73	11.85	12.13	7.54	12.25	14.34	12.02	5.56	3.74	7.09	8.32	8.46	9.42
2016-01-20	4.49	4.89	7.7	6.2	9.45	11.05	6.45	25.95	14.98	16.64	22.33	16.33	5.04	11.62	6.85	5.03	7.79	5.6	14.25	15.75	32.66	12.51	9.04	9.7	14.2	13.1	26.49	7.16	6.29	11.56	17.89	13.85	17.19	7.86	24.3	10.34	5.7	11.85	12.1	7.44	12.48	13.99	11.99	5.57	3.67	7.39	8.2	8.48	9.17
2016-01-21	4.41	4.56	7.89	5.96	9.04	10.61	6.27	24.52	14.98	15.24	20.96	15.52	5.04	11.39	6.41	4.87	7.49	5.37	14.3	14.56	31.82	12.4	8.61	9.13	13.1	12.12	26.49	6.93	5.96	11.28	17.1	13.47	17.19	7.59	22.94	9.85	5.63	11.85	11.2	7.13	12.06	13.27	11.49	5.3	3.49	7.02	7.84	7.93	8.25
2016-01-22	4.47	4.69	7.99	6.07	9.16	10.95	6.35	22.07	14.98	15.2	21.37	15.8	5.04	12.07	6.55	4.94	7.66	5.57	14.39	14.85	32.17	12.42	8.68	9.4	13.49	12.09	26.49	6.93	6.07	11.43	17.47	13.84	17.19	7.8	23.43	10.02	5.65	11.85	11.59	7.22	12.62	13.45	11.86	5.51	3.51	7.31	7.84	8.13	7.77
2016-01-25	4.5	4.78	8	6.14	9.33	11.06	6.4	20.82	14.98	15.59	21.62	16.24	5.04	12.87	6.67	5.01	7.87	5.61	14.47	14.8	32.49	13.18	8.76	9.53	13.76	12.3	26.49	7.11	6.18	11.5	18.34	13.81	17.19	7.89	22.74	10.1	5.7	11.85	11.54	7.34	12.79	13.76	12.21	5.59	3.55	7.67	7.94	8.22	7.95
2016-01-26	4.28	4.33	7.26	5.53	8.43	10.08	5.85	18.74	14.98	14.03	20.83	15.43	5.04	12.1	6	4.51	7.09	5.21	13.02	13.79	30.34	11.91	7.91	8.6	12.38	11.16	26.49	6.4	5.59	10.36	17.42	12.43	17.19	7.11	20.51	9.09	5.54	11.85	10.39	6.68	12	15.14	11.1	5.14	3.37	7.29	7.15	7.4	7.16
2016-01-27	4.36	4.17	7.04	5.5	9	10.23	5.75	16.87	13.48	12.63	20.3	14.79	5.54	11.59	6.08	4.34	7.05	5.23	12.85	13.84	30.05	12.42	7.73	8.51	11.87	10.71	26.49	5.98	5.47	10.31	16.98	12.7	17.19	7.02	20.12	8.74	5.63	11.85	9.52	6.79	12.96	16.65	11.26	5.2	3.2	6.93	7.29	7.19	6.81
2016-01-28	4.32	3.91	6.5	5.31	8.5	9.77	5.51	16.5	12.13	11.38	18.9	14.39	5.73	11	5.61	4.1	6.73	4.71	12.61	13.31	29.7	12.44	7.39	8.3	11.21	10.55	26.49	5.39	5.25	9.85	17.02	12.82	17.19	6.49	19.34	7.89	5.57	11.85	8.57	6.59	13.11	18.32	11.93	5.07	3.05	6.58	6.85	6.78	6.65
2016-01-29	4.38	4.07	6.79	5.51	8.87	10.15	5.71	17.12	12.28	12.45	19.64	15.08	5.73	11.64	5.85	4.26	7.12	4.87	13.1	13.67	30.39	12.77	7.78	8.62	11.72	10.88	26.49	5.6	5.41	10.22	17.53	13.56	17.19	6.85	20.04	8.17	5.76	11.85	8.89	6.87	13.37	20.15	12.47	5.23	3.14	6.33	7.22	7.19	6.89
2016-02-01	4.3	4.2	6.86	5.41	8.65	9.93	5.78	17.53	11.85	11.21	19.61	14.89	5.17	11.5	5.74	4.12	7	5.01	12.85	13.21	30.5	12.68	7.68	8.24	11.4	10.93	26.49	6.01	5.3	10.3	16.99	13.25	17.19	6.95	19.37	7.85	5.67	11.85	8.54	6.81	13.11	19.45	12.48	5.09	3.19	6.65	7.28	7.22	6.93
2016-02-02	4.33	4.57	7.1	5.63	9.08	10.18	5.9	18.36	11.83	11.6	20.05	15.36	5.51	11.92	5.95	4.22	7.18	5.51	13.2	13.4	31.07	12.78	7.9	8.51	11.98	11.18	26.49	6.1	5.48	10.51	17.74	13.69	17.19	7.23	20.15	8.25	5.88	11.85	9.39	7.08	13.72	21.4	12.91	5.18	3.28	6.98	7.48	7.51	7.21
2016-02-03	4.27	4.84	7.18	5.76	9.17	10.19	5.88	18.11	10.65	11.78	20.01	15.85	5.44	11.93	5.97	4.2	7.26	5.4	13.3	13.11	30.87	12.56	7.85	8.58	12.08	10.95	26.49	5.94	5.46	10.49	17.79	13.47	17.19	7.23	20.32	8.52	5.92	11.85	9.75	7.07	13.45	23.54	12.68	5.16	3.31	7.12	7.64	7.79	7.25
2016-02-04	4.33	4.87	7.33	5.86	9.3	10.41	6	19.25	10.96	12.37	20.19	16.16	5.98	12.06	6.11	4.29	7.35	5.45	13.54	13.51	31.41	13.05	7.98	8.82	12.63	11.16	26.49	6.16	5.67	10.63	18.36	13.7	17.19	7.39	20.98	8.56	6.02	11.85	10.27	7.19	13.83	24.2	12.77	5.4	3.42	7.12	7.76	8.19	7.61
2016-02-05	4.34	4.79	7.34	5.79	9.06	10.24	5.93	18.97	11.44	11.88	19.84	15.82	6.11	12.31	6.06	4.37	7.27	5.36	13.33	13.71	31.18	13.35	7.93	9.05	12.45	11.09	26.49	6.26	5.67	10.5	18.4	13.45	17.19	7.29	22.45	8.35	6.03	11.85	10.18	7.12	13.21	22.52	12.27	5.48	3.49	6.65	7.6	7.96	7.5
2016-02-15	4.3	4.73	7.16	5.8	9.01	10.18	5.95	19.22	11.47	11.71	19.8	15.52	6.72	12.09	5.98	4.28	7.14	5.25	13.08	13.54	30.67	13.41	7.88	9.1	12.28	11.23	26.49	6.17	5.69	10.38	18.1	13.23	17.19	7.33	22.32	8.44	6	11.85	9.98	7.03	12.7	22.65	12.05	5.47	3.41	6.04	7.52	7.92	7.41
2016-02-16	4.41	4.9	7.48	6	9.55	10.6	6.15	19.4	12.31	12.6	20.39	16.18	6.8	12.43	6.23	4.45	7.52	5.47	13.63	13.94	31.69	13.55	8.33	9.37	13.51	11.65	26.49	6.37	5.92	10.9	18.74	13.8	17.19	7.75	22.83	8.71	6.26	11.85	10.61	7.4	13.27	23.38	12.48	5.67	3.53	6.29	8.01	8.24	7.77
2016-02-17	4.45	5.08	7.66	6.05	9.49	10.72	6.18	19.3	12.31	12.96	20.84	16.15	6.84	12.51	6.33	4.54	7.53	5.58	13.79	13.98	31.89	13.98	8.33	9.44	14.86	11.83	26.49	6.27	6	10.93	19.14	14.06	17.19	7.77	22.83	8.75	6.26	11.85	10.88	7.43	13.54	23.03	13.17	5.66	3.51	6.27	8.05	8.29	7.91
2016-02-18	4.44	4.97	7.74	6.08	9.38	10.66	6.17	19.38	12.63	12.8	20.71	16.14	6.67	12.42	6.34	4.55	7.54	5.51	13.63	13.77	31.84	13.52	8.36	9.33	16.35	11.77	26.49	6.16	5.96	10.96	18.88	13.89	17.19	7.7	22.39	9.12	6.3	11.85	10.36	7.4	13.98	25.33	13.07	5.6	3.47	6.21	7.97	8.24	7.76
2016-02-19	4.4	5.1	7.99	6.07	9.32	10.66	6.37	19.18	12.76	12.71	20.63	16.14	6.61	12.35	6.52	4.53	7.52	5.62	13.64	13.93	31.81	13.62	8.36	9.34	15	11.74	26.49	6.26	5.99	10.94	18.99	13.91	17.19	7.67	22.39	9.33	6.36	11.85	10.58	7.43	13.69	24.36	12.97	5.58	3.46	6.34	8.06	8.26	8.1
2016-02-22	4.49	5.18	8.15	6.28	9.57	10.93	6.37	21.1	13.83	13.12	20.92	16.57	6.7	12.86	6.62	4.63	7.7	5.79	14	14.11	32.24	13.69	8.5	9.54	15.28	12.09	26.49	6.51	6.23	11.48	19.05	14.48	17.19	8.08	23.13	9.5	6.44	11.85	10.58	7.62	14.13	23.91	13.27	5.7	3.52	6.97	8.23	8.56	8.61
2016-02-23	4.48	5.1	8.22	6.54	9.78	11.17	6.37	23.21	13.26	12.9	20.97	17.25	7.09	12.7	6.55	4.62	7.57	5.76	15.15	14.06	31.85	13.51	8.41	9.66	14.91	12.08	26.49	6.66	6.82	11.7	18.9	14.25	17.19	8.19	22.89	9.64	6.66	11.85	10.19	7.56	14.6	23.14	12.99	5.79	3.57	6.96	8.21	8.4	8.98
2016-02-24	4.5	5.13	8.23	6.72	9.87	11.21	6.37	24.32	12.9	13.58	21.64	17.26	6.88	13	6.77	4.68	7.66	5.82	15.57	14.23	32.03	13.55	9.25	9.62	14.97	12.5	26.49	6.94	6.75	11.8	18.93	14.68	17.19	8.13	23.83	9.99	6.87	11.85	9.78	7.66	15.07	23.33	13.61	5.94	3.67	6.9	8.28	8.56	8.81
2016-02-25	4.28	4.64	7.41	6.05	8.88	10.11	6.37	24.32	11.61	12.22	19.48	16.4	6.19	11.7	6.09	4.23	7.52	5.24	14.04	13.06	29.97	12.52	8.37	8.66	13.47	11.31	26.49	6.94	6.32	10.67	17.98	13.21	17.19	7.32	21.96	8.99	6.45	11.85	8.8	6.89	13.56	21	12.25	5.53	3.49	6.21	7.45	7.7	8.31
2016-02-26	4.36	4.65	7.48	6.23	8.85	10.26	6.37	24.32	11.42	11.55	19.53	15.63	5.97	11.3	6.17	4.27	7.74	5.22	15.11	13.15	30.52	12.84	8.74	8.75	13.51	12.44	26.49	6.94	6.7	10.98	17.09	13.12	17.19	7.36	22.46	8.9	6.44	11.85	8.66	7.04	13.14	19.93	12.05	5.85	3.35	6.08	7.49	8.06	9.14
2016-02-29	4.35	4.37	6.93	5.84	8.23	9.71	6.37	21.89	10.28	10.4	18.28	14.85	5.49	10.17	5.82	4.06	6.99	4.92	14.51	12.89	29.41	11.9	8.24	8.14	12.24	12.26	26.49	6.94	6.2	10.39	16.24	12.14	17.19	6.81	22.07	8.29	5.94	11.85	8.07	6.75	11.83	17.94	11.04	6.02	3.18	5.47	6.97	8.21	8.96
2016-03-01	4.41	4.6	7.17	6	8.45	9.98	6.04	21.8	10.94	10.29	18.61	15.1	5.61	10.28	5.94	4.15	7.14	5.02	14.83	13.3	29.43	12.34	8.47	8.3	12.54	12.01	26.49	6.94	6.26	10.94	15.5	12.37	17.19	7.08	22.79	8.56	6.11	11.85	8.27	6.93	12.14	18.17	11.29	6.24	3.21	5.6	7.17	8.49	9.4
2016-03-02	4.55	5.05	7.73	6.35	8.92	10.59	6.34	23.98	12.03	10.91	19.8	15.74	5.98	10.94	6.24	4.37	7.59	5.39	15.58	14.3	30.51	12.62	9.23	9.02	13.21	13.21	26.49	6.94	6.61	11.72	16.28	13.06	17.19	7.5	23.99	9.27	6.41	11.85	8.81	7.42	12.69	19.12	11.8	6.64	3.35	5.78	7.51	8.81	10.25
2016-03-03	4.55	5.01	7.82	6.44	9.19	10.81	6.45	23.12	12.75	11.09	19.58	15.75	6.03	11.15	6.32	4.38	7.55	5.41	15.21	14.79	30.46	12.36	9.28	9.13	13.16	13.32	26.49	7.46	6.56	11.89	16.63	13.09	17.19	7.56	24.26	9.68	6.69	11.85	8.38	7.77	12.74	18.86	12.16	6.62	3.34	5.85	7.98	8.97	9.23
2016-03-04	4.69	4.9	7.49	6.4	8.99	10.82	6.24	23.24	12.19	10.58	19.04	15.34	5.69	10.48	6.13	4.43	7.17	5.66	14.82	14.84	31.21	12.21	9.66	8.8	12.22	12.6	26.49	7.55	7.22	12.08	16.03	12.61	17.19	7.5	23.45	9.23	6.31	11.85	7.87	7.53	12.01	17.03	12.05	6.35	3.22	5.77	7.81	8.57	8.31
2016-03-07	4.7	5	8.24	6.66	9.43	11.47	6.22	25.56	12.64	10.82	19.84	15.6	5.83	10.97	6.32	4.5	7.33	5.72	15.99	14.76	31.16	12.52	10.18	9.14	12.66	13.07	26.49	7.72	7.64	12.3	16.83	12.91	17.19	7.77	23.73	9.79	6.53	11.85	8.05	7.74	12.59	18.73	12.37	6.54	3.38	5.92	8.17	8.67	8.47
2016-03-08	4.72	4.99	8.47	6.62	9.32	11.13	6.24	26.35	12.6	10.68	20.49	15.6	5.65	11.17	6.29	4.61	7.37	5.6	16.02	14.77	30.88	12.64	10.09	9.24	13.09	12.97	26.49	7.24	7.49	12.18	16.7	12.97	17.19	7.77	24.56	9.82	6.54	11.85	8.42	8.31	13.2	20.6	12.11	6.73	3.49	5.91	8.21	8.57	8.26
2016-03-09	4.64	4.82	7.77	6.28	8.84	10.36	6.15	25.45	12.02	10.19	19.65	16.38	5.48	10.89	6.08	4.39	7.16	5.45	15.2	14.29	30.92	12.76	9.64	8.8	12.45	12.36	26.49	7.01	7.04	11.68	16.71	12.75	17.19	7.44	24.18	9.25	6.37	11.85	7.96	7.89	12.68	20.62	11.72	6.21	3.4	5.74	7.79	8.29	8.01
2016-03-10	4.55	4.73	7.57	6.11	8.57	10.11	6.03	25.36	11.49	9.88	19.47	16.51	5.44	10.68	6.02	4.31	6.98	5.33	14.78	13.71	31.3	12.5	9.5	8.63	12.3	11.88	26.49	6.88	7.01	11.51	16.22	12.46	17.19	7.21	22.75	9.03	6.32	11.85	7.71	7.57	12.13	19.42	11.34	6.06	3.33	5.69	7.61	8.09	7.9
2016-03-11	4.58	4.7	7.76	6.1	8.59	10.17	6.05	26.14	11.66	9.69	19.47	16.05	5.37	10.77	5.99	4.3	6.98	5.3	14.73	13.7	29.83	12.62	10.03	8.57	12.28	11.8	26.49	6.88	7.05	11.67	16.3	12.63	17.19	7.2	22.61	9.02	6.24	11.85	7.54	7.59	12.15	18.47	11.3	6.07	3.33	6	7.55	7.9	8
2016-03-14	4.61	4.87	8.05	6.33	8.87	10.41	6.24	26.66	12.73	10.45	20.1	16.6	5.64	10.77	6.21	4.44	7.27	5.51	15.11	14.2	30.14	12.69	10.08	8.9	12.71	12.25	26.49	7.21	7.76	12.04	17.01	13.03	17.19	7.44	23.3	9.33	6.39	11.85	8.29	7.74	12.49	19.31	11.79	6.26	3.42	6.14	7.81	8.15	8.2
2016-03-15	4.6	4.81	7.99	6.18	8.77	10.44	6.31	25.62	12.52	10.2	19.98	17.43	5.49	10.77	6.27	4.38	7.18	5.47	15.07	14.63	29.47	12.7	10.59	8.87	13.19	11.96	26.49	6.9	7.76	11.87	17.17	12.88	17.19	7.3	22.69	9.19	6.28	11.85	8.15	7.57	12.5	19.99	11.64	6.52	3.42	6.04	8.01	8.17	8.25
2016-03-16	4.68	4.75	7.78	6.06	8.62	10.16	6.19	25.56	12.53	10.18	19.81	17.43	5.55	10.77	6.32	4.33	7.09	5.47	14.47	14.81	29.49	12.61	10.37	8.77	13.52	11.73	26.49	6.76	7.9	11.76	17.22	12.68	17.19	7.14	22.38	9.4	6.3	11.85	7.91	7.34	12.3	19.09	11.69	6.48	3.39	5.85	7.86	8.03	8.21
2016-03-17	4.68	4.89	8	6.26	8.9	10.47	6.36	26.15	12.97	10.55	20.88	17.73	5.71	10.77	6.48	4.42	7.28	5.61	14.82	14.85	29.82	12.75	10.56	9.15	13.71	12.22	26.49	6.98	8.12	12.16	17.74	13.09	17.19	7.41	23.06	10.02	6.37	11.85	8.31	7.53	12.64	19.65	12.06	6.57	3.45	6.03	8.09	8.28	8.48
2016-03-18	4.69	5.09	8.8	6.5	9.32	10.86	6.55	27.08	13.69	11.29	21.2	18.16	5.92	10.77	6.63	4.57	7.57	5.76	15.49	14.98	30.61	12.95	10.54	9.39	14.07	13.1	26.49	7.4	8.17	12.3	18.63	13.61	17.19	7.69	23.98	10.35	6.53	11.85	8.95	7.82	13.07	20.27	12.52	6.54	3.53	6.19	8.32	8.6	8.82
2016-03-21	4.69	5.21	9.68	6.7	9.57	11.07	6.67	27.83	14.88	12.24	21.49	18.52	6.16	10.77	6.76	4.67	7.81	5.89	15.66	14.97	30.98	13.04	10.67	9.59	14.49	13.77	26.49	7.46	8.22	12.36	18.66	13.98	17.19	7.87	24.6	11.22	6.62	12.06	9.21	7.95	13.32	22.3	12.82	6.73	3.58	6.27	8.82	8.6	9.14
2016-03-22	4.66	5.08	9.67	6.59	9.46	10.84	6.56	29.41	14.27	11.89	21.27	18.51	6.04	10.77	6.63	4.61	7.65	5.8	15.45	14.58	30.61	12.75	10.65	9.68	14.05	13.39	26.49	7.3	8.2	12.29	18.92	13.97	17.19	7.75	24.4	10.78	6.6	11.91	9.19	8.01	13.25	22.64	12.57	6.91	3.52	6.16	8.73	8.6	9.08
2016-03-23	4.66	5.09	9.92	6.71	10.01	10.97	6.46	30.39	14.46	12.08	21.47	18.66	6	10.77	6.69	4.62	7.66	5.84	15.8	14.7	30.73	12.66	10.51	9.72	14.11	13.63	26.49	7.23	8.21	12.29	19.09	14.12	17.19	8.05	24.43	10.79	6.62	12.88	9.47	8.01	13.31	22.39	12.73	6.9	3.55	6.21	8.97	8.6	9.17
2016-03-24	4.54	4.96	9.77	6.49	9.71	10.69	6.32	27.35	13.7	11.56	21.6	18.6	5.82	10.77	6.5	4.48	7.54	5.88	15.2	14.25	29.86	12.46	10.55	9.51	13.7	13.02	26.49	7.24	8.11	12.04	19.2	13.69	17.19	7.71	23.81	10.79	6.48	13.75	9.12	7.9	12.85	22.89	12.36	6.57	3.58	6.06	8.69	8.6	8.96
2016-03-25	4.54	5	9.74	6.57	9.6	10.84	6.41	28.98	13.84	11.66	21.44	19.04	5.87	10.77	6.6	4.5	7.7	5.89	15.33	14.44	30.1	12.5	10.24	9.64	13.88	13.15	26.49	7.31	8.54	12.29	19.44	13.87	17.19	7.87	23.93	10.79	6.44	13.77	9.1	7.93	13.3	22.32	12.35	6.46	3.67	6.12	8.97	8.6	9.16
2016-03-28	4.54	4.93	9.94	6.64	9.48	10.83	6.33	27.29	13.75	11.21	21.15	18.46	6.17	10.77	6.74	4.45	8.33	5.81	14.81	14.51	30.17	12.32	10.23	9.66	13.68	13	26.49	7.3	9.13	12.09	19.57	13.74	17.19	7.81	23.88	10.28	6.42	14.05	8.91	7.77	13.24	22.39	12.08	6.46	3.73	6.45	8.84	8.6	8.97
2016-03-29	4.54	4.81	9.9	6.79	9.44	11.02	6.25	26.2	13.35	10.72	20.61	18.38	6.09	10.77	6.57	4.37	8.43	5.62	14.54	14.19	29.99	11.89	9.94	9.5	13.01	13.07	26.49	6.87	8.89	11.71	18.65	14.34	17.19	8.12	23.37	10.43	6.24	14.11	8.63	7.55	14.43	23.36	12.39	6.44	3.64	6.18	8.78	8.6	8.87
2016-03-30	4.73	4.96	10.27	7	9.76	11.4	6.41	27.3	13.95	11.79	21.48	18.9	6.2	10.77	7.23	4.5	8.61	5.85	14.95	14.74	30.73	12.17	10.22	9.99	13.55	14.1	26.49	7.06	9.1	12.1	19.51	14.6	17.19	8.46	24	10.78	6.43	14.07	9.19	7.81	14.59	25.7	13.43	6.96	3.7	6.36	8.78	8.6	9.24
2016-03-31	4.76	4.96	10.61	6.91	9.68	11.47	6.39	27.01	14.02	12.04	21.52	18.83	6.26	10.77	7.51	4.49	8.56	5.92	15.29	14.75	30.69	12.25	10.61	10.18	13.75	14.24	26.49	7.09	9.05	12.09	20.28	14.36	17.19	8.63	24.17	10.57	6.48	14.86	9.07	7.9	14.3	25.07	13.7	6.82	3.7	6.34	8.78	8.6	9.17
2016-04-01	4.9	5.11	10.73	6.98	9.58	11.25	6.32	26.51	13.84	11.69	21.65	18.54	6.16	10.77	7.57	4.5	8.9	6.05	15.33	15.14	30.55	12.7	10.53	10.19	13.62	14.4	26.49	6.97	9.26	12.02	20.87	14.14	17.19	8.38	23.78	10.58	6.39	14.6	8.97	7.76	14.23	24.17	13.39	7.42	3.74	6.51	8.78	8.6	9.31
2016-04-05	4.88	5.19	10.76	7.08	9.8	11.46	6.48	27.33	14.07	12.19	22.25	18.54	6.24	10.77	7.71	4.59	8.96	6.23	15.49	15.59	30.98	12.75	10.64	10.7	14.08	14.9	26.49	7.1	9.5	12.28	21.12	14.5	17.19	8.59	24.46	10.77	6.43	14.44	9.28	7.96	14.73	25.18	13.78	7.48	3.86	7.15	8.78	8.6	9.69
2016-04-06	4.98	5.11	10.62	6.96	10.21	11.41	6.52	26.93	13.88	12.17	22.15	18.54	6.27	10.77	7.51	4.61	8.8	6.3	15.38	15.34	30.84	12.83	10.64	10.64	14.38	14.72	26.49	7.21	9.51	12.28	21.71	14.53	17.19	8.64	24.5	10.6	6.51	14.4	9.32	8.12	14.44	24.65	13.61	7.95	3.95	7.11	8.78	8.6	9.77
2016-04-07	4.95	5.11	10.6	6.74	10.33	11.29	6.69	26.14	13.41	11.78	21.76	18.54	6.09	10.77	7.89	4.56	8.8	6.13	15.26	14.95	30.89	12.45	10.64	10.39	13.87	14.13	26.49	7.25	9.18	12.08	21.51	14.03	17.19	8.32	24.03	10.34	6.37	14.2	9.05	7.89	14.56	23.78	13.6	7.84	3.89	7.05	9.2	8.6	9.89
2016-04-08	4.87	5.01	10.24	6.69	9.9	11.02	6.5	25.78	13.36	11.53	21.45	18.54	6	10.77	7.79	4.47	8.81	6.02	14.98	14.99	30	12.36	10.78	10.57	14.33	14.15	26.49	7.18	9.21	11.89	20.96	13.97	17.19	8.12	23.69	10.17	6.38	13.8	8.9	7.77	14.01	22.75	13.61	7.55	4	7.04	8.75	8.6	9.95
2016-04-11	4.94	5.08	11.26	6.79	10.1	11.24	6.57	26.81	13.98	11.84	22.08	18.54	6.18	10.77	7.81	4.56	8.97	6.38	15.24	15.18	30.39	12.49	10.83	10.82	14.44	14.36	26.49	7.39	10	12.12	21.7	14.25	17.19	8.25	24.19	10.45	6.43	14.03	9.12	8.01	14.35	22.88	13.98	7.62	4.07	7.06	9.08	8.6	10.42
2016-04-12	4.94	5.01	11.27	6.75	9.93	11.24	6.48	26.83	13.68	11.65	21.82	18.54	6.12	10.77	8.27	4.55	8.26	6.45	15.53	15.47	30.05	12.31	10.54	10.63	14.46	13.97	26.49	7.39	10	11.99	21.63	14.08	17.19	8.19	23.99	10.46	6.37	14	8.89	7.9	14.67	23.43	13.77	7.58	4.02	7.37	8.98	8.91	10.18
2016-04-13	5.08	5.08	11.28	6.92	10.4	11.24	6.57	27.18	14.46	12.2	21.85	18.54	6.18	10.77	8.23	4.63	8.31	6.54	16.07	16.06	30.82	12.47	10.77	10.74	14.95	14.35	26.49	7.93	10	12.37	21.85	14.4	17.19	8.37	24.3	10.6	6.43	13.77	9.12	8.05	14.79	23.23	14.39	7.56	3.99	7.36	9.05	9	10.12
2016-04-14	5.04	5.16	11.59	6.96	10.36	11.24	6.61	27.48	14.59	12.43	22.04	18.54	6.26	10.77	8.13	4.99	8.28	6.92	15.59	16.03	30.86	12.43	10.77	11.16	15.48	14.39	26.49	7.85	10	12.52	22.2	14.64	17.19	8.46	25.22	10.78	6.47	13.41	9.79	8.31	14.8	23.27	14.39	7.42	4.02	7.41	9.25	9.06	10.42
2016-04-15	5.01	5.18	11.52	7	10.3	11.24	6.6	27.56	14.41	12.35	21.93	18.54	6.19	10.77	8.15	4.87	8.32	7.03	15.31	16.26	30.8	12.49	10.59	11.42	15.22	14.51	26.49	7.92	10	12.43	22.12	14.52	17.19	8.41	25.27	10.52	6.43	12.97	9.9	8.26	14.92	23.34	14.48	7.44	4.03	7.36	9.49	9.41	11.25
2016-04-18	4.86	5.33	11.56	6.84	10.02	11.24	6.46	26.58	13.74	12.7	21.48	18.54	6.02	10.77	8.2	4.72	8.22	6.86	15.2	15.84	30.32	12.91	10.22	11.32	15.16	14.19	26.49	7.68	10	12.23	21.75	14.04	17.19	8.14	24.61	10.26	6.33	12.63	9.55	8.1	14.43	22.46	14.84	7.28	3.85	7.36	9.8	9.41	10.98
2016-04-19	4.87	5.24	11.57	6.85	10.01	11.08	6.49	26	13.86	12.56	21.38	18.54	6.04	10.77	8.04	4.73	8.21	6.95	15.21	16.12	30.41	12.81	10.23	11.22	15.42	14.21	26.49	7.65	10	12.4	22.42	14.08	17.19	8.2	24.66	10.22	6.31	12.65	9.71	8.08	14.41	22.7	14.59	7.37	3.94	7.38	9.61	9.5	11.19
2016-04-20	4.8	5	10.58	6.37	9.31	10.51	6.17	24.72	12.98	11.67	20.27	18.54	5.83	10.77	7.47	4.49	7.65	6.7	14	16.65	29.4	12.05	10.02	10.4	14.91	13.24	26.49	7.77	10	11.86	21.43	13.23	17.19	7.69	23.56	9.82	5.94	11.39	9.27	7.64	14.02	24.97	13.58	6.89	3.94	6.92	9.09	10	10.37
2016-04-21	4.9	4.92	10.11	6.38	9.21	10.55	6.09	24.82	12.55	11.85	20.58	18.54	5.82	10.77	7.38	4.59	7.65	6.63	13.65	16.77	29.21	11.87	10.02	10.49	14.93	13.03	26.49	7.96	10	12.16	20.52	13.03	17.19	7.61	23.14	10.41	5.96	10.96	8.94	7.78	15.42	26.2	13.71	6.89	3.66	6.88	8.82	9.47	10.22
2016-04-22	4.9	4.93	10.66	6.44	9.24	10.49	6.14	25.04	12.95	11.93	21.07	18.54	5.83	10.77	7.53	4.5	7.68	6.69	13.61	16.46	29.22	11.91	9.84	10.55	14.91	13.25	26.49	7.73	10	12.21	20.52	13.12	17.19	7.73	23.23	10.07	6.41	11.04	9.02	7.75	15.09	24.62	13.48	6.92	3.64	7.01	8.99	9.36	10.27
2016-04-25	4.88	4.88	10.46	6.4	9.12	10.51	6.33	26.94	12.8	11.33	21.42	18.54	5.77	10.77	7.52	4.54	7.91	6.64	14.31	16.11	29.15	12.19	9.69	10.77	15.1	13.35	26.49	7.58	10	11.96	19.94	12.92	17.19	7.39	22.54	9.86	6.69	10.57	9.01	7.61	14.96	25.47	13.5	6.84	3.71	6.9	9.14	9.3	10.46
2016-04-26	4.9	4.94	10.38	6.48	9.31	10.69	6.29	27.39	12.84	11.35	21.65	18.54	5.83	10.77	7.62	4.55	7.93	6.79	14.28	16.44	28.86	12.25	9.76	10.8	15.46	13.58	26.49	7.66	9.04	12.16	20.44	13.18	17.19	7.47	22.8	9.86	6.64	10.62	9.2	7.66	16.07	26.8	13.98	6.94	3.68	7.08	9.28	9.53	10.54
2016-04-27	4.92	4.87	10.5	6.51	9.12	10.62	6.24	26.93	12.68	11.14	21.57	18.54	6.41	10.77	7.61	4.63	7.88	6.86	14.02	15.98	28.67	12.09	9.62	11.13	15.53	13.4	26.49	7.55	8.91	12.01	20.37	12.98	17.19	7.39	22.34	9.81	6.63	10.42	9.02	7.62	15.75	26.15	13.87	7.02	3.64	7.29	9.29	9.46	10.78
2016-04-28	4.93	4.78	10.51	6.45	8.92	10.47	6.15	26.61	12.3	11.06	21.37	18.54	6.35	10.77	7.63	4.59	7.9	6.7	13.84	16.33	28.28	12.4	9.34	11.23	15.7	13.18	26.49	7.32	8.36	11.91	20.18	12.87	17.19	7.3	22.3	9.77	6.67	10.29	8.88	7.53	15.44	25.17	13.8	6.85	3.56	7.11	9.22	9.37	11.04
2016-04-29	4.87	4.82	10.8	6.42	8.82	10.44	6.16	26.39	12.67	10.91	21.15	18.54	6.19	10.77	7.7	4.64	7.83	6.75	13.68	16.12	28.38	12.3	9.36	11.15	15.4	13.08	26.49	7.4	8.67	11.89	20.15	12.87	17.19	7.22	22.64	9.81	6.76	11.32	8.87	7.49	15.63	24.76	14.2	6.72	3.55	7.18	9.53	9.31	11.19
2016-05-03	4.85	4.93	11.06	6.68	9.11	10.72	6.39	27.21	12.92	11.32	21.88	18.54	6.32	10.77	7.89	4.7	8.18	6.9	14.11	16.13	29.07	12.55	9.46	11.49	16.21	13.56	26.98	7.52	8.76	12.28	20.6	13.28	17.19	7.48	23.22	10.07	6.83	11.56	9.14	7.72	16.07	26.49	14.6	6.85	3.64	7.38	9.8	9.59	11.27
2016-05-04	4.82	4.9	11.06	6.68	9.17	10.67	6.34	27.23	12.75	11.18	21.92	18.54	6.43	10.77	7.86	4.75	8.12	6.85	14.03	15.94	28.87	12.53	9.39	11.38	16.6	13.47	25.37	7.31	8.78	12.26	20.73	13.29	17.19	7.56	23.34	10.01	6.69	11.51	9.3	7.86	15.72	26.6	14.47	6.92	3.73	7.35	9.99	9.59	10.98
2016-05-05	4.8	4.93	11.08	6.72	9.15	10.83	6.38	27.07	13.01	11.21	22.17	18.54	6.39	10.77	7.89	4.69	8.17	7.03	14.04	15.75	29.17	12.5	9.35	11.37	15.79	13.57	24.24	7.36	8.83	12.35	20.66	13.32	17.19	7.56	23.2	9.94	6.69	11.46	9.28	7.89	16.34	26.61	14.77	6.89	3.69	7.34	9.83	9.5	11.01
2016-05-06	4.72	4.71	10.45	6.38	8.77	10.4	6.16	26.72	12.36	10.37	21.56	18.54	5.99	10.77	7.31	4.5	7.76	6.77	13.49	15.2	28.11	12.66	8.93	10.46	14.31	12.81	22.29	6.89	8.12	11.94	19.24	12.69	17.19	7.1	23.1	9.56	6.57	11.14	8.88	7.45	15.25	25.54	13.86	6.51	3.51	7.22	9.18	9.11	10.07
2016-05-09	4.64	4.46	10	5.98	8.4	10.06	6.05	24.93	11.97	9.92	21.25	18.54	5.83	10.77	6.97	4.33	7.6	6.32	12.77	14.62	27.1	11.39	8.37	9.63	14.06	12.07	20.17	6.48	7.48	11.63	17.33	12.17	17.19	6.71	22.37	9.01	6.31	10.16	8.28	6.95	14.23	23.39	13.86	6.2	3.29	6.54	8.51	8.26	9.61
2016-05-10	4.65	4.46	10.19	6.01	8.38	10.05	6.04	24.53	11.68	9.96	21.52	18.54	5.9	10.77	6.81	4.31	8.14	6.15	12.87	14.29	27.15	10.96	8.4	9.52	14.19	11.91	19.89	6.47	8.02	11.51	17.32	12.28	17.19	6.77	22.54	8.99	6.29	10.18	8.35	6.96	14.47	23.94	13.86	6.13	3.3	6.39	8.64	8.12	9.18
2016-05-11	4.64	4.39	10.07	5.95	8.32	10.08	6.03	22.94	11.35	9.81	21.38	18.54	6.05	10.77	6.86	4.32	8.2	6.09	12.88	14.49	27.74	10.75	8.45	9.43	13.98	12	19.79	6.4	8.2	11.49	17.04	12.22	17.19	6.73	22.23	8.9	6.34	10.36	8.21	6.89	14.24	23.07	13.86	6.09	3.22	6.29	8.37	7.95	8.82
2016-05-12	4.62	4.31	10.1	5.88	8.24	10.15	6.02	22.14	11.61	9.7	21.14	18.54	6.05	10.77	7.05	4.27	8.34	6.08	13.07	14.75	27.39	10.5	8.65	9.26	14.48	12.1	19.16	6.3	8.16	11.49	16.9	12.29	17.19	6.65	22.2	8.88	6.33	10.36	8.18	6.92	14.13	22.56	13.86	6.14	3.25	6.18	8.17	7.86	8.59
2016-05-13	4.64	4.3	9.93	5.86	8.18	10.07	5.98	22.25	11.41	10.09	20.69	18.54	5.98	10.77	7.12	4.24	8.33	5.89	12.91	14.95	27.39	10.41	8.95	10.19	14.12	12.15	19.18	6.3	8.26	11.35	17.08	12.11	17.19	6.65	22.36	8.91	6.25	10.19	8.22	6.86	14.3	23.39	13.86	6.14	3.2	6.24	8.06	7.82	8.57
2016-05-16	4.67	4.33	10.36	6.02	8.42	10.22	6.06	23.07	11.44	10.21	9.33	18.54	6.01	10.77	7.13	4.28	8.55	6.12	13.05	15.01	27.64	10.56	8.91	11.21	14.24	12.3	19.47	6.49	8.62	11.41	18.13	12.26	17.19	6.85	23.12	8.88	6.77	10.17	8.33	6.93	14.58	23.91	13.86	6.15	3.23	6.31	8.37	8.04	9.08
2016-05-17	4.76	4.33	10.37	5.95	8.58	10.16	6.05	23.45	11.41	9.99	9.06	18.54	5.94	10.77	7.17	4.33	8.38	6.13	13.37	15.48	27.45	10.5	8.75	12.33	14.2	12.32	20.3	6.4	8.57	11.41	17.83	12.2	17.19	6.75	23.16	8.89	6.53	10.96	8.19	6.87	14.12	23.48	13.86	6.34	3.21	6.34	8.39	8.04	8.93
2016-05-18	4.7	4.19	10.49	5.75	8.17	9.94	5.91	21.32	11	9.56	8.71	18.54	5.66	10.77	6.76	4.21	8.12	5.64	13.32	15.34	27.16	9.95	8.48	12.33	13.43	12.39	19.07	6.26	8.3	11.06	17.16	11.88	17.19	6.46	22.67	8.65	6.3	10.19	7.87	6.66	13.19	23.49	13.86	6.2	3.08	6.04	8.03	7.68	8.39
2016-05-19	4.68	4.21	10.41	5.82	8.19	10	5.93	21.46	10.86	9.6	8.66	18.54	5.69	10.77	6.78	4.19	8.23	5.67	13.08	15.14	27.25	10.02	8.43	12.33	13.65	12.2	19.16	6.23	8.41	11.04	17.25	11.9	17.19	6.67	22.7	8.61	6.29	10.23	8.04	6.7	13.16	23.17	13.86	6.14	3.09	6.09	8.41	7.72	8.38
2016-05-20	4.7	4.27	10.22	5.88	8.46	10.11	6.06	21.67	11.3	10.06	8.93	18.54	5.88	10.77	6.78	4.2	8	5.65	12.96	15.12	27.15	10.08	8.48	12.33	13.97	12.08	19.05	6.26	8.6	11.17	17.39	12.09	17.19	6.66	23.02	8.69	6.32	10.26	8.26	7.02	13.27	22.44	13.86	6.11	3.11	6.16	8.43	7.8	8.54
2016-05-23	4.7	4.38	10.4	6	8.89	10.7	6.2	23.84	12.18	10.04	8.94	18.54	5.92	10.77	6.84	4.22	8.11	5.67	13.32	15.16	27.59	10.23	8.6	12.33	14.13	12.24	20.96	6.33	9.03	11.28	17.82	12.22	17.19	6.87	25.32	8.81	6.26	10.58	8.55	7.52	13.39	22.56	13.86	6.11	3.13	6.2	8.45	8.13	8.75
2016-05-24	4.68	4.31	10.17	5.88	8.84	10.32	6.17	23.2	11.86	9.99	8.86	18.54	5.88	10.77	6.73	4.17	7.94	5.64	13.08	15.19	27.62	10.02	8.57	11.66	14.27	12.2	21.66	6.2	9	11.12	17.66	12.05	17.19	6.71	24.71	8.61	6.38	10.32	8.44	7.25	13.15	21.57	13.86	6.05	3.08	6.21	8.46	8.24	8.77
2016-05-25	4.71	4.3	10.17	5.85	8.63	10.33	6.07	22.95	11.93	9.84	8.77	18.54	5.83	10.77	6.73	4.17	7.77	5.61	12.99	15.34	27.27	10.07	8.49	11.32	14.16	12.14	21.86	6.21	9.07	11.1	17.39	12.11	17.19	6.69	24.31	8.66	6.34	10.25	8.41	7.16	13.06	21.66	13.86	6.04	3.09	6.16	8.47	8.1	8.73
2016-05-26	4.75	4.3	10.25	5.88	8.69	10.34	6.05	23.02	12.17	9.9	8.81	18.54	5.85	10.77	7.03	4.19	7.77	5.66	12.89	15.14	27.21	10.07	8.46	11.2	14.32	12.06	21.51	6.27	9.15	11.09	17.67	12.29	17.19	6.68	24.74	8.67	6.34	10.22	8.53	7.32	13.14	21.12	13.86	6.13	3.09	6.21	8.5	8.26	8.68
2016-05-27	4.74	4.28	10.82	5.87	8.62	10.23	6.05	23.45	12	9.79	8.81	17.59	5.83	10.77	6.95	4.17	7.73	5.74	12.79	15.16	27.1	10.06	8.47	11.32	14.83	12.02	22.02	6.28	9.04	11.17	17.94	12.23	17.19	6.65	24.6	8.67	6.31	10.19	8.55	7.2	13.36	20.65	13.86	6.05	3.1	6.18	8.77	8.44	8.76
2016-05-30	4.75	4.24	10.82	5.82	8.59	10.13	6.02	25.13	11.87	9.56	8.83	17.59	5.72	10.77	6.92	4.14	7.77	5.82	12.65	15.57	26.99	10	8.38	10.83	14.46	12.22	21.05	6.26	8.96	11.15	17.77	12.37	17.19	6.55	24.3	8.64	6.29	10.7	8.51	7.11	13.21	20.22	13.86	5.99	3.07	6.1	8.72	8.47	8.74
2016-05-31	4.83	4.42	11.09	6.05	8.95	10.51	6.23	27	12.83	10.05	9.29	17.59	5.91	10.77	7.19	4.26	8.1	6	13.15	15.9	27.79	10.56	8.7	11.46	14.8	12.68	21.91	6.48	9.16	11.58	18.46	12.84	17.19	6.82	25.14	9.01	6.47	11.05	8.92	7.36	13.73	21.13	13.86	6.16	3.19	6.32	9.02	8.83	9.16
2016-06-01	4.83	4.41	11.31	6.17	9.19	10.53	6.2	27	12.84	10.08	9.25	17.59	6.02	10.77	7.17	4.27	8.09	6.04	13.2	16.09	27.71	10.46	8.71	12.33	16.28	12.62	22.11	6.47	9.15	11.53	18.54	12.75	17.19	6.87	25.14	9.04	6.44	10.95	9.03	7.36	13.68	21.17	13.86	6.22	3.18	6.39	9.01	9.08	9.35
2016-06-02	4.83	4.43	11.42	6.21	9.1	10.58	6.2	27.6	12.92	10.4	9.24	17.59	5.99	10.77	7.19	4.27	8.31	6.09	13.29	16.09	27.7	10.54	9.14	13.19	15.8	12.74	15.21	6.48	9.4	11.55	18.55	12.78	17.19	7.02	25.26	9.03	6.5	11.13	9.25	7.37	13.72	21.45	13.86	6.23	3.22	6.37	9.03	9.06	9.56
2016-06-03	4.81	4.45	11.23	6.24	9.29	10.61	6.36	27.61	13.1	10.26	9.26	17.59	5.99	10.77	7.21	4.27	8.24	6.1	13.55	16.28	27.88	10.6	9.04	12.4	15.58	12.63	14.59	6.48	9.19	11.64	20.41	12.73	17.19	7.18	25.08	9.08	6.48	11.56	9.2	7.43	13.76	21.25	13.86	6.22	3.21	6.42	9	9.17	9.46
2016-06-06	4.8	4.43	11.16	6.2	9.65	10.61	6.33	26.67	12.8	10.41	9.17	17.59	6.01	10.77	7.19	4.26	8.32	6.11	13.47	16.01	27.72	10.52	9.03	13.08	15.23	12.8	15.2	6.41	9.01	11.56	20.14	13.35	17.19	7.39	25.84	9.03	6.67	11.56	9.3	7.56	13.76	21.55	13.86	6.19	3.25	7.06	8.92	9.21	9.56
2016-06-07	4.81	4.46	11.29	6.16	9.6	10.57	6.31	26.97	12.94	10.29	9.1	17.59	5.97	10.77	7.26	4.25	8.35	6.08	13.37	16.2	27.66	10.57	9.09	13.01	15.32	12.67	15.15	6.49	8.94	11.49	19.99	13.53	17.19	7.25	26.66	9	6.59	11.78	9.18	7.45	13.67	21.36	13.86	6.18	3.19	6.98	9.25	9.63	9.48
2016-06-08	4.85	4.41	11.21	6.15	9.6	10.39	6.33	26.8	13.13	10.17	9.24	17.59	5.92	10.77	7.11	4.22	8.29	6.06	13.24	16.55	27.4	10.47	8.82	13.79	15.04	12.68	14.69	6.45	8.95	11.48	19.64	13.52	15.48	7.13	25.8	8.91	6.72	11.9	9.04	7.34	13.48	21.01	13.86	6.19	3.18	6.94	9.05	9.31	9.46
2016-06-13	4.72	4.17	10.3	5.83	9.16	10.08	6.15	25.14	11.88	9.42	8.81	17.59	5.7	10.77	6.64	4.07	8.03	5.73	13.01	16	26.71	9.97	8.37	13.25	13.97	12.06	13.23	6.18	8.7	11.06	18.3	12.52	15.23	6.67	25.7	8.5	6.79	10.8	8.3	6.95	12.34	18.98	13.86	5.82	3.03	6.48	8.86	8.65	9.04
2016-06-14	4.72	4.16	10.32	5.84	9.1	10.17	6.14	24.42	12.31	9.51	8.86	17.59	5.74	10.77	6.73	4.06	7.91	5.69	12.99	16.37	26.74	9.98	8.44	14.12	13.7	12.1	13.78	6.17	8.42	11.12	18.3	13.77	15.38	6.63	27.03	8.52	7	11.03	8.39	7.06	12.62	18.58	13.86	5.73	3.03	6.48	8.66	8.93	9.02
2016-06-15	4.74	4.25	10.55	6.06	10.01	10.48	6.37	24.42	12.72	9.88	8.97	17.59	5.84	10.77	6.88	4.12	8.42	5.89	13.42	17.53	27.11	10.23	8.6	14.79	14.13	12.33	14.33	6.38	8.58	11.46	19.11	14.78	15.65	7	27.24	8.7	7.23	11.33	8.67	7.28	12.87	19	13.86	5.83	3.07	6.66	9.25	9.42	9.35
2016-06-16	4.69	4.2	10.23	6.04	10.07	10.48	6.2	24.42	12.34	9.93	9.05	17.59	5.73	10.77	6.89	4.07	8.65	5.82	13.37	17.28	27.01	10.5	8.48	14.71	13.87	12.11	14.14	6.34	8.22	11.3	18.69	14.9	15.42	7.32	27.4	8.76	7.08	11.21	9.03	7.24	12.63	19.67	13.86	5.74	3.05	6.81	9.27	10.36	9.2
2016-06-17	4.7	4.27	10.67	6.08	9.97	10.7	6.28	24.42	12.51	10.39	9.09	17.59	5.75	10.77	6.88	4.1	9.52	6.04	13.86	18.02	27.3	10.51	8.53	14.16	13.88	12.14	13.96	6.36	7.98	11.3	18.96	14.91	15.9	7.19	27.58	8.88	7.1	11	9.19	7.27	12.98	19.31	13.86	5.76	3.21	7.22	9.29	10.23	10.12
2016-06-20	4.7	4.28	11.06	6.23	10.28	11.77	6.48	24.42	12.52	10.43	9.16	17.59	5.67	10.77	6.84	4.09	9.71	6.29	14.04	17.7	27.28	10.37	8.5	14.07	13.88	12.56	14.06	6.39	7.18	11.8	19.37	15.2	16.08	7.33	27.65	8.84	7.16	11.57	9.12	7.32	12.81	19.14	13.86	5.72	3.15	7.02	9.12	10.37	9.79
2016-06-21	4.7	4.23	11.06	6.12	9.74	11.3	6.48	24.42	12.98	10.79	9.02	17.59	5.65	10.77	6.71	4.08	9.47	6.06	13.8	17.73	27.05	10.44	8.49	13.48	13.68	12.54	13.6	6.35	6.9	11.61	19.07	15.2	17	7.14	27.4	8.72	6.97	11.56	8.97	7.19	12.7	19.4	13.86	5.75	3.09	6.96	8.88	10.62	9.46
2016-06-22	4.74	4.29	11.3	6.39	9.75	11.54	6.57	24.42	13.27	10.79	9.1	17.59	5.66	10.77	6.82	4.13	9.34	6.19	13.87	18.16	27.14	10.5	8.57	13.76	13.87	12.6	13.78	6.44	6.62	11.61	19.48	15.33	17.75	7.37	27.41	8.78	6.92	11.88	9.18	7.29	12.87	19.36	13.86	5.81	3.15	7.11	8.98	10.64	9.69
2016-06-23	4.71	4.29	11.03	6.52	9.69	11.57	6.48	24.42	13.02	10.51	9.06	17.59	5.63	10.77	6.76	4.1	9.18	6.08	13.76	18.01	27.49	10.45	8.52	13.43	13.7	12.78	13.83	6.33	6.56	8.9	19.83	14.85	17.42	7.44	27.11	8.71	6.91	11.87	9.02	7.26	13.39	19.66	13.86	5.75	3.14	6.98	8.92	10.18	9.51
2016-06-24	4.6	4.2	11.35	6.34	9.23	11.09	6.35	24.42	12.7	10.2	9.34	17.59	5.62	10.77	6.77	4.02	9.28	5.94	13.35	17.56	27.05	10.24	8.36	14.14	13.35	13.2	13.43	6.49	6.35	8.72	19.26	14.67	17.48	7.26	26.62	8.5	6.77	11.52	8.76	7.1	12.99	18.89	13.86	5.63	3.06	6.88	8.87	10.09	9.18
2016-06-27	4.63	4.28	11.58	6.42	9.35	11.32	6.46	24.42	13.12	10.7	9.42	17.59	5.66	10.77	6.87	4.07	9.32	6.1	13.59	17.85	27.35	10.42	8.48	14.31	13.56	13.34	13.62	6.74	6.35	8.79	19.49	15.56	17.86	7.38	26.68	8.67	6.68	12.48	9.64	7.28	13.14	19.24	13.86	5.7	3.11	7.3	8.96	10.25	9.5
2016-06-28	4.63	4.34	11.64	6.41	9.33	11.65	6.47	24.42	13.55	10.72	9.61	17.59	5.67	10.77	6.89	4.09	9.29	6.14	13.99	17.55	27.58	10.9	8.69	14.14	14.92	13.15	13.93	6.74	6.64	8.74	19.66	15.42	11.02	7.38	26.8	9	6.72	12.8	10.21	7.3	13.26	20.01	13.86	5.89	3.13	7.3	8.96	10.04	9.74
2016-06-29	4.68	4.42	11.47	6.44	9.37	11.55	6.49	24.42	13.64	10.74	9.59	17.59	5.7	10.77	7.03	4.12	9.1	6.16	13.74	17.3	27.77	11.29	8.65	14.31	15.15	13.05	13.94	6.77	6.62	8.76	19.49	15.42	10.66	7.45	27.5	8.96	6.84	12.68	10.14	7.26	13.31	20.02	13.86	5.91	3.15	7.3	9.05	10.02	9.68
2016-06-30	4.72	4.43	11.51	6.47	9.3	11.52	6.44	24.42	13.74	10.63	9.57	17.59	5.75	10.77	6.98	4.1	8.91	6.2	13.78	17.3	28.84	12.02	8.62	13.89	15.25	12.93	13.9	6.74	6.7	8.81	19.51	15.58	10.64	7.51	27.4	9.04	6.82	13.12	10.15	7.29	13.13	19.81	13.86	6.1	3.16	7.43	9.08	10.05	9.83
2016-07-01	4.7	4.39	11.33	6.37	9.29	11.41	6.4	24.42	13.63	10.49	9.51	17.59	5.72	10.77	6.96	4.07	9.03	6.27	14.11	17.53	29.74	11.79	8.61	13.54	15.01	12.78	14.02	6.66	6.66	8.79	19.6	15.09	10.69	7.39	27.51	9.02	6.74	13.64	9.99	7.25	13.21	19.72	13.86	6.11	3.14	7.22	8.96	9.84	9.71
2016-07-04	4.77	4.55	11.48	6.56	9.53	11.89	6.6	24.42	14.03	10.66	9.64	17.59	5.77	10.77	7.03	4.17	9.12	6.36	14.36	17.9	29.77	12.97	9.12	13.95	15.88	13.07	14.31	7.23	6.73	8.96	20.39	15.35	10.73	7.58	28.27	9.22	6.78	13.81	9.99	7.46	13.4	19.96	13.86	6.34	3.19	7.33	9	9.96	9.99
2016-07-05	4.81	4.65	11.89	6.7	9.59	12.4	6.6	24.42	13.8	11.12	9.75	17.59	5.81	10.77	7.19	4.2	9.14	6.38	14.67	17.97	29.98	13.92	9.07	14.38	16.08	13.09	14.68	7.95	6.83	8.97	20.87	16	10.9	7.79	27.98	9.79	6.8	13.79	9.99	7.76	13.71	19.96	13.86	6.33	3.23	7.32	9.14	10.37	10.47
2016-07-06	4.79	4.62	11.75	6.65	9.43	12.38	6.7	24.42	13.72	11.07	9.84	17.59	5.82	10.77	7.26	4.19	9.15	6.52	14.7	17.86	29.98	14.2	9.06	14.27	15.83	12.91	14.51	7.75	6.96	8.99	20.97	16.89	10.8	7.8	27.75	9.71	6.78	13.46	10.03	7.74	14.45	20.06	13.86	6.23	3.22	7.23	9.15	10.28	10.28
2016-07-07	4.8	4.59	11.56	6.67	9.73	12.48	6.67	24.42	14.42	10.91	9.87	17.59	5.82	10.77	7.23	4.19	9.26	6.57	14.5	17.63	28.7	14.84	9.04	15.27	16.97	13.29	14.46	7.67	6.97	8.93	20.89	16.45	10.79	7.98	28.28	10.15	6.76	13.84	9.93	7.81	14.13	19.77	13.86	6.24	3.25	7.24	9.11	10.1	10.32
2016-07-08	4.75	4.55	11.44	6.58	9.55	12.15	6.62	24.42	14.65	11.01	10.86	17.59	6.06	10.77	7.19	4.16	9.1	6.46	14.61	17.25	28.6	16.26	9.04	14.82	18.67	13.06	14.44	7.65	6.91	8.93	20.79	17.98	10.77	7.76	28.06	10.18	6.73	14.12	10.08	7.73	14.15	19.48	13.86	6.11	3.21	7.35	9.17	10.02	10.48
2016-07-11	4.79	4.55	11.46	6.53	9.39	12.06	6.63	24.42	14.56	10.83	11.49	17.59	5.98	10.77	7.06	4.35	8.96	6.39	14.53	17.42	28.79	15.74	9.24	14.48	19.78	12.92	14.34	7.96	6.82	9.01	20.59	17.64	10.65	7.6	28.17	10.1	6.67	13.61	10.13	7.67	13.94	19.22	13.86	6.17	3.21	7.27	9.12	9.8	11.5
2016-07-12	4.86	4.59	11.65	6.62	9.49	12.11	6.72	24.42	14.65	10.9	11.4	17.59	6	10.77	7.09	4.39	9.02	6.47	14.69	17.82	29.8	15.71	9.61	14.57	18.95	13.01	14.46	8.18	6.82	9.62	20.72	17.84	10.66	7.72	28.32	10.26	6.51	13.65	10.12	7.81	14.17	19.45	13.86	6.42	3.29	7.28	9.14	9.89	12.02
2016-07-13	4.89	4.6	11.82	6.65	9.61	12.05	6.73	24.42	14.65	11.09	11.45	17.59	6.06	10.77	7.12	4.43	9.15	6.48	15.27	18.17	29.45	15.48	9.61	14.33	18.77	13.11	14.31	8.23	6.85	9.68	20.72	17.64	10.81	7.75	28.62	10.28	6.41	13.79	10.38	7.83	14.12	19.63	13.86	6.4	3.32	7.39	9.21	10.07	11.71
2016-07-14	4.88	4.63	12.3	6.67	9.5	12.24	6.85	24.42	14.65	11.06	11.6	17.59	6.06	10.77	7.14	4.5	9.18	6.54	15.04	18.19	29.44	15.18	9.61	14.32	18.53	13.25	14.53	8.11	6.78	9.71	20.78	17.76	10.78	7.67	28.52	10.11	6.4	13.58	10.38	7.97	14.15	20.44	13.86	6.4	3.29	7.45	9.27	10.05	11.07
2016-07-15	4.88	4.78	12.6	6.73	9.47	12.1	6.8	24.42	14.65	11.09	11.57	17.59	6.03	10.77	7.11	4.64	9.1	6.47	15.07	17.93	29.04	15.31	9.61	14.84	17.37	13.15	14.34	8.23	6.79	9.9	20.45	17.54	10.72	7.68	27.88	10.25	6.32	13.69	10.1	7.94	14.16	19.93	13.86	6.33	3.3	7.47	9.23	9.97	10.88
2016-07-18	4.85	4.68	12.32	6.54	9.28	11.97	6.74	24.42	14.65	11.19	11.67	17.59	5.97	10.77	7.13	4.51	8.93	6.4	15.12	18.28	28.98	14.41	9.61	15.14	17.06	12.91	14.4	8.04	6.72	9.72	19.93	17.02	10.58	7.48	29.34	10.74	6.27	13.91	10.11	7.82	13.85	20.23	13.86	6.22	3.23	7.25	9.09	10.25	10.97
2016-07-19	4.85	4.67	12.21	6.57	9.31	12.1	6.76	24.42	14.65	11.19	11.36	17.59	6.12	11.85	7.12	4.47	9	6.47	15.11	18.13	29.22	14.51	9.61	14.65	17.76	13.23	14.92	7.9	6.89	9.88	20	17.36	10.52	7.56	29.09	10.42	6.31	13.7	10.25	7.82	14.01	20.01	13.86	6.24	3.25	7.33	9.15	10.25	10.93
2016-07-20	4.84	4.65	12.25	6.52	9.31	12	6.66	24.42	14.65	11	11.3	17.59	6.06	13.04	7.25	4.49	8.99	6.53	15.05	18.12	29.04	14.55	9.61	15.33	17.25	13.29	14.75	7.86	6.9	9.88	20.05	17.77	10.53	7.59	28.8	10.19	6.37	13.65	10.14	7.74	13.97	19.91	13.86	6.19	3.27	7.7	9.15	10.37	10.81
2016-07-21	4.84	4.63	12.21	6.52	9.28	12.07	6.69	24.42	14.65	10.97	11.24	17.59	6.14	13.04	7.3	4.49	8.98	6.51	14.91	18.12	28.99	14.4	9.61	15.55	17.07	13.09	14.59	7.69	6.89	9.81	19.96	18.08	10.61	7.56	29.07	10.16	6.33	13.52	10.16	7.74	14.22	20.18	13.86	6.18	3.26	7.6	9.17	10.36	10.66
2016-07-22	4.81	4.6	12.29	6.44	9.26	11.95	6.69	24.42	15.45	10.8	11.21	17.59	6.09	13.04	7.39	4.42	8.86	6.41	14.68	18.23	28.51	14.74	9.61	16.65	17.25	12.91	14.59	7.76	6.81	9.56	19.87	17.62	10.5	7.59	28.59	10.01	6.25	13	10.42	7.76	14.09	19.9	13.86	6.05	3.24	7.81	9.01	10.13	10.68
2016-07-25	4.82	4.59	12.74	6.52	8.67	11.52	6.83	24.42	15.36	10.75	11.38	17.59	6.09	13.04	7.26	4.42	8.89	6.6	14.79	18.08	28.69	14.72	9.61	16.51	17.12	12.93	14.86	7.83	6.79	9.56	19.83	17.48	10.19	7.71	28.99	10.17	6.32	13.11	10.96	7.81	14.17	19.71	13.86	6.04	3.31	8	9.02	10.02	10.39
2016-07-26	4.85	4.64	12.82	6.58	8.74	11.63	6.99	24.42	16.3	10.98	11.42	17.59	6.15	13.04	7.34	4.5	9	6.61	15.24	18.59	28.99	14.78	9.61	16.44	17.19	12.99	14.89	8.44	7.21	9.67	20.05	18.05	10.35	7.78	29.43	10.43	6.34	13.26	10.86	7.93	14.42	19.71	13.86	6.13	3.33	8.02	9.08	10.3	10.54
2016-07-27	4.85	4.46	11.77	6.23	8.42	11.14	6.73	24.42	15.88	10.28	11.17	17.59	6.05	13.04	7.03	4.56	8.56	6.28	14.76	18.21	29.51	13.3	9.5	15.05	15.47	12.14	16.05	8.3	6.78	9.32	18.84	17.23	9.99	7.35	29.14	10.43	6.02	12.9	9.98	7.63	15.05	19.14	13.86	5.95	3.15	7.38	8.5	9.72	9.75
2016-07-28	4.82	4.43	12.95	6.22	8.48	11.25	6.84	24.42	15.74	10.05	11.52	17.59	5.97	13.04	7.57	4.54	8.55	6.25	14.31	19.3	30.52	13.07	9.81	14.33	15.41	12.17	15.68	8.41	6.72	9.58	18.78	16.7	9.99	7.29	29.85	10.43	5.96	13	9.81	7.53	14.98	18.8	13.86	6.01	3.15	7.22	8.5	9.67	9.61
2016-07-29	4.79	4.41	12.76	6.15	8.47	11.15	6.78	24.42	14.84	10.02	11.39	17.59	5.97	13.04	7.82	4.57	8.6	6.17	14.5	19.1	29.65	12.83	9.53	14.09	15.03	12.01	15.23	8.67	6.65	9.59	18.41	16.71	9.91	7.15	30.5	10.43	5.89	12.97	9.67	7.46	14.24	18.52	13.86	5.95	3.14	7.2	8.38	9.58	9.57
2016-08-01	4.8	4.34	11.93	6.03	8.41	11.17	6.57	24.42	14.84	10.24	10.96	17.59	5.97	12.46	7.45	4.43	8.6	5.88	14.22	18.42	29.03	12.97	9.48	13.76	14.46	12.03	14.39	8.51	6.5	9.41	18.19	16.2	9.88	7	29.84	10.43	5.99	13.92	9.83	7.36	13.46	18.56	13.86	5.93	3.09	6.98	8.48	9.26	9.45
2016-08-02	4.79	4.38	12.01	6.09	8.52	11.26	6.6	24.42	14.98	10.25	11	17.59	5.97	12.13	7.9	4.41	8.63	6.04	14.29	19.69	29.36	13.27	9.44	13.99	14.66	12.02	14.23	8.78	6.52	9.43	18.48	17.04	9.94	7.12	29.68	10.43	5.97	14.61	9.86	7.5	14.01	18.67	13.86	6.03	3.11	7.05	8.61	9.36	9.64
2016-08-03	4.78	4.41	13.21	6.12	8.5	11.26	6.61	24.42	14.67	10.18	11.04	17.59	5.97	13.34	8.21	4.42	8.84	6	14.54	19.57	29.32	13.8	9.38	14.49	15.2	12.03	14.4	8.41	6.54	9.65	18.84	17.18	10.13	7.11	29.99	10.43	5.94	14.57	9.76	7.59	14.43	20.54	13.86	6.2	3.13	7.15	8.69	9.4	9.88
2016-08-04	4.8	4.4	12.96	6.18	8.54	11.26	6.62	24.42	14.72	10.21	10.93	17.59	5.97	14.07	8.08	4.41	8.93	6.03	14.72	19.7	28.83	13.71	9.52	14.39	15.14	12.17	14.34	8.43	6.55	9.58	18.9	17.34	10.06	7.14	30.55	10.43	5.97	14.3	9.8	7.61	14.49	21.09	13.86	6.12	3.14	7.16	8.69	9.58	9.89
2016-08-05	4.81	4.42	12.99	6.11	8.48	11.18	6.66	24.42	15.28	10.13	10.74	17.59	6.33	13.75	7.8	4.41	8.83	6.06	14.63	19.48	28.97	13.51	9.34	14.09	14.95	12.1	14.34	8.32	6.56	9.75	18.81	17.26	9.95	7.07	30.58	10.43	5.96	13.57	9.8	7.62	14.38	21.11	13.86	6.05	3.12	7.07	8.61	9.57	9.77
2016-08-08	4.83	4.51	13.57	6.28	8.64	11.41	6.71	24.42	15.09	10.25	11.04	17.59	6.26	13.63	7.92	4.51	8.86	6.25	14.71	19.54	29.16	13.6	9.44	14.2	15.1	12.19	14.51	8.66	6.61	9.84	19	17.04	9.99	7.15	31.82	10.43	6.07	13.31	9.87	7.7	14.98	20.88	13.86	6.13	3.21	7.22	8.63	9.74	9.85
2016-08-09	4.88	4.51	13.62	6.3	8.63	11.51	6.77	24.42	15.06	10.3	11.16	17.59	6.25	13.6	7.92	4.52	8.97	6.27	14.93	20.52	29.15	13.75	9.51	14.33	15.19	12.37	14.93	8.53	6.68	10.17	19.16	17.14	10.2	7.25	33.96	10.43	6.05	13.38	9.93	7.78	15.05	21.12	13.86	6.13	3.22	7.26	8.69	9.73	10.04
2016-08-10	4.88	4.49	13.3	6.26	8.62	11.49	6.81	24.42	15.04	10.31	11.04	17.59	6.15	13.19	7.71	4.52	8.89	6.52	14.75	20.18	28.94	13.48	9.52	14.31	15.03	12.41	14.96	8.56	6.76	10.05	19.15	16.8	10.17	7.19	33.71	10.43	5.96	13.46	9.75	7.72	14.81	20.36	13.86	6.12	3.23	7.17	8.62	9.74	9.97
2016-08-11	4.86	4.55	13.29	6.18	8.46	11.36	6.64	24.42	15.31	10.28	10.78	17.59	6.08	13.1	7.63	4.43	8.73	6.29	14.7	19.98	28.51	13.38	9.3	13.85	16.14	12.06	14.24	8.09	6.61	9.96	18.87	16.27	10.09	7.02	32.49	10.43	5.84	13.1	9.4	7.54	14.24	19.68	13.86	6.08	3.18	7.07	8.52	9.48	9.84
2016-08-12	4.92	4.56	13.37	6.27	8.54	11.47	6.77	24.42	15.45	10.35	11.01	17.59	6.08	13.42	7.73	4.45	8.87	6.35	14.83	20.12	28.76	13.51	9.41	14.21	15.99	12.19	14.27	8.17	6.65	10.05	19.09	16.51	10.12	7.07	32.58	10.43	5.86	12.74	9.51	7.68	14.38	19.6	13.86	6.21	3.24	7.38	8.56	9.56	10.11
2016-08-15	5.01	4.64	13.44	6.39	8.71	11.72	6.92	24.42	17	10.54	11.35	17.59	6.15	13.59	7.81	4.58	9.09	6.41	15.13	20.24	28.76	13.72	9.75	14.62	16.2	12.42	14.51	8.3	6.78	10.35	19.63	16.78	10.25	7.22	32.83	10.43	5.98	12.83	9.69	7.79	14.6	19.92	13.86	6.33	3.27	7.47	8.75	9.83	10.21
2016-08-16	5.02	4.62	13.86	6.45	8.73	11.71	6.94	24.42	18	10.5	11.5	17.59	6.1	13.26	7.92	4.58	9.15	6.43	15.18	19.88	29.33	14.08	9.74	15.67	16.57	12.41	14.63	8.19	6.89	10.32	19.71	16.99	10.22	7.26	32.84	10.43	6.03	13.36	9.75	7.94	14.54	19.76	13.86	6.32	3.3	7.52	8.77	10.01	10.22
2016-08-17	5.01	4.64	13.62	6.44	8.76	11.77	6.92	24.42	17.4	10.44	11.44	17.59	6.26	13.55	7.99	4.58	9.19	6.44	15.13	20.01	29.25	13.95	10.07	17.19	16.44	12.36	14.58	8.26	6.98	10.4	19.73	16.92	10.18	7.27	32.51	10.43	5.99	13.47	9.75	7.92	14.58	19.8	13.86	6.44	3.27	7.6	8.81	9.93	10.29
2016-08-18	4.99	4.6	13.68	6.49	8.71	11.73	6.91	24.42	17.17	10.44	11.55	17.59	6.2	13.4	7.87	4.56	9.09	6.45	14.96	19.61	29.31	14.42	10.23	17.44	16.16	12.34	14.51	8.24	6.92	10.2	19.72	16.89	10.16	7.27	32.41	10.43	6.02	13.45	9.77	7.89	14.2	19.47	13.86	6.34	3.29	7.5	8.8	9.92	10.43
2016-08-19	4.98	4.61	13.4	6.53	8.7	11.75	6.93	24.42	17.96	10.41	11.51	17.59	6.17	13.18	7.7	4.57	8.98	6.52	14.97	19.46	29.38	14.43	10.21	18.69	16.03	12.44	14.82	8.14	6.94	10.16	19.44	17.01	10.17	7.25	31.92	10.43	6.03	13.49	9.73	8.06	14.23	18.96	13.86	6.29	3.21	7.65	8.8	9.81	10.3
2016-08-22	4.94	4.56	13.18	6.44	8.66	11.95	6.89	24.42	17.21	10.26	11.27	17.59	6.12	13.16	7.61	4.51	9	6.42	14.86	19.57	29.48	13.94	9.98	16.82	16.01	12.12	15.42	8.02	6.88	10.11	19.52	16.22	10.19	7.2	32	10.43	6.01	13.43	9.87	8.09	13.8	19.1	13.86	6.27	3.17	7.51	8.84	9.72	10.3
2016-08-23	4.95	4.58	13.37	7.08	8.99	13.15	6.93	24.42	16.97	10.32	11.34	17.59	6.18	13.26	7.9	4.53	9.19	6.48	15.11	19.62	30.13	14.06	10.05	15.84	16.16	12.22	15.24	8	6.91	10.15	19.52	16.58	10.15	7.92	32.5	10.43	5.99	13.7	9.71	8.21	13.83	19.09	13.86	6.25	3.19	7.44	8.88	9.71	10.32
2016-08-24	4.96	4.56	13.54	7.36	8.86	14.04	6.86	24.42	16.41	10.34	11.24	17.59	6.17	12.47	7.71	4.49	9.09	6.63	15.1	19.6	29.89	14.46	10	16.1	16.01	12.24	15.49	7.87	6.9	10.08	19.53	16.64	10.14	7.79	32.21	10.43	5.97	13.8	9.74	8.13	13.87	19.34	13.86	6.17	3.18	7.59	8.84	9.55	10.42
2016-08-25	4.95	4.54	13.24	7.68	8.94	15.44	6.87	24.42	16.6	10.02	11.23	17.59	6.09	12.34	7.58	4.4	9.2	6.6	14.9	19.17	30.15	14.58	9.78	15.82	15.72	12.14	15.29	8.3	6.85	10.1	19.28	17.17	10.2	7.99	31.25	10.43	5.9	13.8	9.59	8.5	14.07	18.81	13.86	6.11	3.16	7.52	8.78	9.56	10.55
2016-08-26	4.95	4.58	13.12	7.25	8.79	14.31	6.87	24.42	16.4	10.04	11.1	17.59	6.08	12.37	7.56	4.41	9.47	6.8	14.91	19.36	29.79	14.35	9.74	15.53	15.74	12.28	16.82	8.26	6.9	10.12	19.39	17.53	10.09	7.7	32.58	10.43	5.89	13.8	9.58	9.27	14.02	18.88	13.86	6.11	3.17	7.63	8.84	9.61	10.59
2016-08-29	4.95	4.59	13.37	7.21	8.76	14.36	6.9	24.42	16.41	10.19	10.92	17.59	6.1	12.32	7.57	4.41	9.58	6.8	15.1	19.95	29.4	14.06	9.77	15.82	16.22	12.35	16.73	8.2	6.91	10.28	19.81	17.62	10.02	7.71	32.05	9.58	5.91	13.8	9.58	8.88	13.95	18.84	13.86	6.14	3.17	7.66	8.94	9.66	10.89
2016-08-30	5	4.57	12.84	7.24	8.75	14.09	6.85	24.42	16.72	10.37	10.86	17.59	6.08	12.48	7.49	4.42	9.52	6.8	15.09	20.4	29	14.05	9.78	15.84	16.04	12.38	17.41	8.18	7.6	10.34	19.87	17.19	10	7.7	32.07	9.53	5.91	13.8	9.58	8.95	13.91	19.01	13.86	6.15	3.17	7.79	8.92	9.66	10.94
2016-08-31	5	4.55	12.85	7.22	8.7	14.25	6.85	24.42	16.69	10.3	10.97	17.59	6.09	12.58	7.52	4.42	9.5	6.8	14.88	20.42	29.09	13.82	9.7	16.19	15.96	12.36	17.56	8.1	7.52	10.32	20.01	17.18	9.99	7.69	32.9	9.62	5.92	13.8	9.58	8.85	13.81	18.99	13.86	6.14	3.18	7.57	8.95	9.72	10.84
2016-09-01	4.97	4.51	12.53	6.97	8.54	13.99	6.73	24.42	15.96	10.4	10.93	17.59	6.04	12.43	7.55	4.4	9.31	6.8	14.7	20.18	29.01	13.59	9.59	16.05	15.99	12.25	17.14	8.1	7.43	10.3	19.99	16.74	9.93	7.5	32.53	9.58	6	13.8	9.58	8.57	13.78	19.25	13.86	6.07	3.13	7.52	8.87	9.71	10.75
2016-09-02	4.98	4.49	12.48	6.96	8.54	14.1	6.74	24.42	16.03	10.55	10.96	17.59	6.04	12.62	7.57	4.36	9.5	6.8	14.73	20	29.48	13.6	9.54	15.68	15.86	12.1	16.98	8.04	7.41	10.25	19.72	16.66	9.93	7.56	31.72	9.47	6	12.42	9.58	8.48	13.67	19.24	13.86	6.01	3.13	7.51	8.96	9.69	10.91
2016-09-05	4.99	4.51	12.42	7.19	8.6	14.6	6.76	24.42	16.1	10.41	11.11	17.59	6.26	12.63	7.57	4.39	9.51	6.8	14.76	20.14	29.97	13.71	9.49	15.98	15.66	12.11	17.04	8.01	7.38	10.28	19.93	16.96	9.96	7.7	31.57	9.42	5.99	11.97	9.58	8.64	13.72	18.6	13.86	6.04	3.14	7.59	8.96	9.84	11.16
2016-09-06	5	4.57	12.85	7.29	8.77	14.38	6.8	24.42	16.74	10.49	11.22	17.59	6.29	12.83	7.65	4.41	9.48	6.8	14.96	20.37	30.1	13.8	9.63	16.13	15.79	12.28	16.93	8.2	7.52	10.34	20.13	17.21	10.04	7.71	32.08	9.72	6.03	12	9.58	8.61	13.99	18.36	13.86	6.1	3.17	7.74	9.06	9.91	11.44
2016-09-07	5	4.58	12.96	7.17	8.71	14.14	6.84	24.42	16.75	10.84	11.25	17.59	6.34	12.92	7.66	4.41	9.44	6.8	15.03	20.88	29.95	13.67	9.59	15.79	16.11	12.32	18.28	8.27	7.48	10.52	20.22	17.07	10.02	7.64	32.31	9.62	6.1	12	9.58	8.9	13.85	18.36	13.86	6.09	3.19	7.75	9.04	9.89	11.66
2016-09-08	4.99	4.61	12.78	7.27	8.73	14.12	6.87	26.86	17	10.84	11.4	17.59	6.43	13.31	7.73	4.42	9.39	6.8	14.99	20.6	29.92	13.72	9.59	15.52	16.1	12.35	18.78	8.28	7.66	10.66	20.47	17.02	10.02	7.65	32.78	9.57	6.15	11.8	9.58	8.95	13.71	18.53	13.86	6.12	3.17	7.94	9.09	10.01	12.39
2016-09-09	4.98	4.55	12.65	7.06	8.68	13.74	6.79	29.55	16.6	10.64	11.1	18.47	6.36	13.11	7.81	4.4	9.44	6.8	14.89	20.25	29.68	14.57	9.44	15.49	15.85	12.36	18.07	8.19	7.9	11.04	20.36	16.7	9.95	7.58	33.34	9.47	6.05	11.6	9.58	8.91	13.51	18.95	13.86	6.08	3.17	7.93	9.1	9.99	11.93
2016-09-12	4.94	4.38	12.39	6.73	8.39	13.1	6.67	30.14	15.88	10.25	10.84	19.39	6.27	12.35	7.54	4.25	9.19	6.8	14.3	20	28.81	13.9	9.64	14.13	14.95	12.11	18.8	8.09	7.42	10.86	19.49	16.18	9.62	7.22	32.09	9.29	5.87	11.55	10.3	9.08	12.84	18.46	13.86	5.98	3.08	7.49	8.71	9.55	11.46
2016-09-13	4.92	4.42	12.49	7.01	8.41	14.05	6.77	31.45	15.68	10.27	10.91	20.36	6.7	12.56	7.54	4.2	9.22	6.8	14.12	20.16	28.85	13.92	9.64	14.48	14.97	12.09	19.11	8.12	7.56	11	19.87	15.84	9.59	7.36	32.32	9.25	5.93	11.54	10.51	9.2	12.9	18.68	13.86	5.97	3.11	7.56	8.85	9.7	12.61
2016-09-14	4.86	4.42	12.49	6.85	8.47	13.44	6.69	31.02	15.68	10.14	10.86	20.36	6.52	12.66	7.49	4.18	9.37	6.8	14.22	20.2	28.4	13.41	9.5	14.41	15.09	12.04	18.32	8.04	7.39	10.73	19.73	15.86	9.54	7.27	32.34	9.1	5.89	11.59	10.06	8.9	12.79	18.7	13.86	5.95	3.09	7.6	8.75	9.71	12.01
2016-09-19	4.86	4.44	12.84	6.96	8.55	13.62	6.73	32.31	15.76	10.21	10.87	20.36	6.67	12.83	7.69	4.15	9.42	6.8	14.21	20.19	28.47	13.49	9.51	14.51	15.16	12.14	18.68	8.11	7.63	10.72	20.23	15.83	9.62	7.38	32.2	9.07	5.93	12.4	10.16	8.93	13.06	18.8	13.86	5.95	3.11	7.62	8.91	9.96	12.94
2016-09-20	4.85	4.43	12.89	7.05	8.76	13.97	6.72	32.82	15.74	10.22	11.19	20.36	6.85	13	7.7	4.12	9.46	6.8	13.92	20.54	28.41	13.25	9.54	14.38	15.18	12.08	18.98	8.23	7.94	10.69	20.43	15.51	9.78	7.39	31.67	9.05	5.96	12.57	10.02	8.68	13	18.83	13.86	5.91	3.12	7.5	9.21	9.96	13.54
2016-09-21	4.78	4.44	12.91	6.96	8.61	13.71	6.67	33.07	16.14	10.17	11.17	20.36	6.77	12.96	7.7	4.13	9.55	6.8	13.91	19.51	28.36	13.28	9.65	14.4	15.47	12.2	18.31	8.26	8	10.56	20.42	15.89	9.7	7.4	31.41	9.01	5.93	12.72	10.02	8.61	13.16	19.04	13.86	5.89	3.12	7.41	9.15	9.98	13.15
2016-09-22	4.84	4.46	12.88	6.95	8.63	13.75	6.62	32.82	16.16	10.85	11.22	20.36	6.78	13.03	7.72	4.12	9.49	6.8	13.93	19.85	28.49	13.33	9.58	14.79	15.35	12.28	18.73	8.28	7.91	10.99	20.5	15.89	9.73	7.42	31.47	9.07	5.97	12.79	9.91	8.94	13.14	19.14	13.86	5.92	3.14	7.47	9.18	10.18	13.2
2016-09-23	4.85	4.42	12.69	6.92	8.52	13.7	6.55	32.87	15.8	10.98	11.04	20.36	6.87	13.48	7.85	4.13	9.36	6.8	13.94	19.67	28.6	13.44	9.53	14.7	15.39	12.2	18.84	8.18	8.36	10.97	20.94	15.76	9.68	7.46	31.5	8.99	6	12.47	10.03	8.84	13.14	19.01	13.86	5.91	3.11	8.22	9.21	10.06	13
2016-09-26	4.8	4.33	12.7	6.71	8.36	13.05	6.45	32.48	15.16	10.92	10.83	21.38	6.7	12.97	7.53	4.02	9.29	6.8	13.9	19.12	27.7	13.23	9.32	14.58	15.16	11.88	19.05	8.36	8.15	10.7	20.2	15.18	9.55	7.21	30.67	8.8	5.88	12.99	9.61	8.37	12.66	18.7	13.86	5.74	3.06	8.09	9.04	9.98	13.7
2016-09-27	4.81	4.36	12.84	6.77	8.4	13.18	6.49	32.06	15.15	11.16	10.86	22.45	6.76	14.27	7.71	4.07	9.28	6.8	13.94	19.68	27.63	13.37	9.33	15.35	15.38	11.97	18.75	8.38	7.89	10.82	20.31	15.36	9.61	7.24	30	8.87	5.91	13.06	9.42	8.45	12.67	19.18	13.86	5.79	3.08	8.68	9	9.84	13.75
2016-09-28	4.77	4.35	13.08	6.71	8.37	12.97	6.44	32.08	14.95	11.25	10.78	23.57	6.81	14.27	7.75	4.06	9.31	6.8	13.86	20.3	27.55	13.54	9.24	15.74	15.48	11.91	17.63	8.52	7.92	11.05	20.32	15.2	9.6	7.25	30.12	9.02	6.01	13.2	9.34	8.29	12.5	19.01	13.86	5.77	3.07	8.34	9.04	9.75	13.64
2016-09-29	4.85	4.36	13.09	6.78	8.46	13.05	6.47	31.95	15.16	11.08	10.79	24.75	6.92	14.48	7.99	4.09	9.27	6.8	13.94	20.53	28.08	13.31	9.19	15.6	15.47	11.97	17.7	8.69	8.56	11.44	20.65	15.34	9.64	7.38	30.79	9.59	6.01	13.12	9.47	8.31	12.53	18.85	13.86	5.92	3.1	8.29	9.31	9.85	13.28
2016-09-30	4.86	4.39	13.25	6.87	8.47	13.13	6.54	33.08	15	11.05	10.87	23.59	7.2	14.86	8.2	4.09	9.29	6.8	14	20.56	28.07	13.42	9.2	15.67	15.47	11.92	17.97	8.8	8.65	11.38	20.59	15.29	9.64	7.46	31.39	9.6	6.01	13.3	9.56	8.33	13.14	18.85	13.86	5.89	3.1	8.27	9.3	10.02	13.05
2016-10-10	4.95	4.51	13.52	7.12	8.62	13.49	6.69	34.05	15.46	11.34	11.08	24.77	7.25	15.14	8.25	4.16	9.51	6.8	14.21	21.05	28.15	13.88	9.3	15.78	15.9	12.11	19.11	8.81	8.92	11.57	20.9	15.77	9.9	7.65	31.83	9.69	6.01	13.23	9.72	8.68	13.29	19.16	13.86	5.96	3.14	8.54	9.44	10.2	13.28
2016-10-11	4.97	4.52	13.52	7.09	8.63	13.55	6.76	35.08	15.95	11.22	11.12	26.01	7.17	14.92	8.41	4.18	9.5	6.8	14.22	21.46	28.53	13.82	9.35	15.67	16.03	12.3	19.02	8.75	8.9	11.7	21.72	15.78	9.92	7.66	31.73	9.88	6.01	13.01	9.68	8.69	13.69	19.25	13.86	6.05	3.16	8.51	9.44	10.26	13.39
2016-10-12	4.94	4.58	13.49	7.13	8.6	13.86	6.74	34.51	15.91	11.06	11.03	26.51	7.2	14.75	8.26	4.17	9.72	6.8	14.25	21.1	28.55	14.34	9.28	15.19	16.38	12.3	20.18	8.72	8.75	11.48	21.35	16.04	9.98	7.65	31.82	9.75	6.01	13.07	9.65	8.94	13.43	19.14	13.86	6	3.16	8.63	9.46	10.64	13.08
2016-10-13	4.9	4.57	13.28	7.08	8.93	13.75	6.75	34.62	15.75	11.14	10.97	26.98	7.16	14.5	8.16	4.18	9.67	6.8	14.19	21.08	28.14	14.15	9.27	15.24	16.33	12.26	20.58	8.63	8.85	11.37	21.51	16.08	9.97	7.62	31.56	9.61	6.01	13.05	9.59	8.96	13.53	19.24	13.86	5.96	3.29	8.65	9.4	10.5	13.6
2016-10-14	4.94	4.56	13.44	7.01	8.83	13.79	6.78	34.55	15.79	10.96	11.04	26.64	7.16	14.5	8.15	4.17	9.69	6.98	14.34	20.78	28.01	13.96	9.32	14.97	16.67	12.37	20.63	8.51	8.82	11.36	21.54	16.13	10.3	7.62	32.69	10.57	6.01	12.96	9.56	9.03	13.52	19.22	13.86	5.97	3.24	8.48	9.39	10.5	14.51
2016-10-17	4.93	4.55	13.14	6.88	8.7	13.27	6.75	33.31	15.23	10.74	10.9	25.77	7.11	14.5	8.06	4.15	9.5	7.04	14.13	20.58	27.7	13.73	9.18	14.79	16.58	12.25	20.5	8.71	8.66	11.32	21.17	15.79	10.17	7.47	32.54	10.74	6.01	12.6	9.36	8.87	13.29	19.58	13.86	5.89	3.19	8.35	9.3	10.29	13.78
2016-10-18	4.96	4.62	13.18	7.08	8.84	13.53	6.84	33.24	15.57	10.88	11.04	25.08	7.1	14.5	8.09	4.2	9.63	6.98	14.34	21.45	28.02	13.92	9.27	15.09	16.58	12.63	20.68	8.71	8.72	11.55	21.41	16.55	10.17	7.64	32.94	10.87	6.01	12.85	9.55	9.02	13.51	19.92	13.86	5.99	3.22	8.46	9.66	10.61	13.91
2016-10-19	4.98	4.62	13.1	7.13	8.81	13.56	6.81	33.39	15.35	10.79	11.21	26.33	7.06	14.5	8.08	4.2	9.46	6.89	14.22	21.16	27.87	13.84	9.22	15	16.69	12.73	20.61	8.58	8.85	11.38	21.38	16.39	10.35	7.72	32.57	10.78	6.01	12.61	9.46	8.85	13.5	19.51	13.86	5.98	3.25	9.31	9.79	10.47	14.09
2016-10-20	4.99	4.6	12.83	7.09	8.78	13.75	6.79	33.14	15.37	10.97	11.2	25.55	7	14.07	8.14	4.21	9.47	6.87	14.18	21.31	27.83	13.7	9.31	14.89	16.75	12.79	20.5	8.53	8.62	11.49	21.35	16.43	10.31	7.7	32.27	10.57	6.44	12.53	9.57	8.8	13.37	19.37	13.86	5.97	3.24	9.33	9.75	10.8	13.97
2016-10-21	5.01	4.58	12.73	7.02	8.89	13.51	6.75	33.36	15.6	10.7	11.26	26.16	6.99	13.59	8.08	4.21	9.4	6.77	14.16	21.41	27.86	13.53	9.36	14.61	16.26	12.62	20.72	8.35	8.42	11.75	21.23	16.46	10.14	7.62	31.99	10.56	6.69	12.2	9.53	8.83	13.26	19.02	13.86	5.95	3.22	9.19	9.68	10.6	13.51
2016-10-24	5.07	4.64	12.9	7.1	8.9	13.7	6.84	33.23	16.5	10.8	11.29	26.19	7.1	13.81	8.08	4.31	9.65	6.8	14.26	21.4	28.04	13.62	9.43	14.7	16.4	12.7	20.53	8.29	8.53	11.5	21.24	16.59	10.4	7.68	32.18	10.46	6.69	12.25	9.6	8.84	13.34	18.98	13.86	6.09	3.26	9.25	9.7	10.59	13.28
2016-10-25	5.02	4.64	12.97	7.21	8.94	13.99	6.83	32.99	16.56	10.84	11.31	26.48	7.06	13.98	8.11	4.3	9.66	6.91	14.29	21.24	28.07	13.81	9.47	15.03	16.87	12.88	20.33	8.35	8.7	11.5	21.3	16.39	10.35	7.75	32.64	10.65	6.62	12.24	9.75	8.88	13.4	19.01	13.86	6.04	3.29	9.54	9.87	10.52	13.27
2016-10-26	4.99	4.6	12.98	7.19	8.87	13.83	6.82	32.12	16.17	10.7	11.04	27.8	7.06	14.08	8.04	4.26	9.51	6.9	14.16	21.15	28.09	13.57	9.26	14.76	16.39	12.91	20.42	8.23	8.82	11.44	21.41	16.15	10.4	7.77	32.67	10.41	6.49	12.06	9.56	8.83	13.28	18.74	13.86	5.98	3.3	9.32	9.73	10.69	13.66
2016-10-27	4.98	4.6	12.91	7.29	8.81	13.69	6.84	34.09	16.09	10.76	10.95	28.41	7.05	14	8.02	4.26	9.49	6.98	14.15	21.37	26.64	13.28	9.25	14.62	16.29	13.11	20.35	8.45	8.94	11.33	22.11	16.05	10.19	7.8	32.54	10.57	6.65	12.64	9.57	8.79	13.23	18.76	13.86	5.98	3.26	9.34	9.78	10.73	13.39
2016-10-28	5.01	4.54	12.87	7.15	8.74	13.71	6.76	34.06	16.25	10.6	10.87	29.27	6.97	13.7	7.89	4.26	9.43	6.95	13.93	21.39	26.74	13.04	9.2	14.39	15.81	12.93	19.58	8.39	8.8	11.5	21.3	15.99	10.09	7.84	32.46	10.22	6.51	12.85	9.35	8.54	13.02	18.89	13.86	5.91	3.22	9.34	9.51	10.35	13.28
2016-10-31	5.01	4.62	12.62	7.16	8.63	13.47	6.8	33.94	16.49	10.87	10.89	28.37	6.78	13.74	7.86	4.24	9.39	7.18	14.04	20.88	27.09	13.15	9.13	14.49	15.79	12.8	18.81	8.3	8.72	11.51	21.63	15.97	10.13	7.65	31.69	10	6.61	12.68	9.29	8.64	13.52	18.93	13.86	5.89	3.2	9.15	9.52	10.3	12.89
2016-11-01	5	4.67	12.84	7.21	8.68	13.83	6.81	33.84	16.64	10.9	10.95	28.44	6.85	14.38	8.01	4.27	9.49	7.11	14.12	21.01	27.09	13.24	9.17	14.6	16.01	13.24	19.48	8.29	9.16	11.44	21.82	15.98	10.17	7.74	32.04	10.1	6.75	12.75	9.45	8.71	13.51	18.93	13.86	5.92	3.23	9.31	9.63	10.56	13.34
2016-11-02	4.95	4.59	12.8	7.32	8.66	13.85	6.79	33.62	16.47	10.7	10.77	27.76	6.91	14.33	8.06	4.2	9.4	7.34	14.11	20.79	26.92	13.18	9.12	14.37	15.94	13.14	19.67	8.19	9.43	11.32	22.29	15.71	10.36	7.83	31.84	10	6.76	12.56	9.42	8.64	13.26	18.79	13.86	5.84	3.18	8.99	9.86	10.45	13.37
2016-11-03	4.95	4.78	12.8	7.41	8.9	14.12	6.9	33.35	16.89	10.71	10.83	28.33	6.9	14.62	8.04	4.23	9.51	7.29	14.12	20.86	27.13	13.21	9.16	14.42	16.17	13.12	20.18	8.22	9.28	11.4	22.32	15.62	10.34	7.9	31.86	10.22	6.64	12.59	9.53	8.92	13.33	18.65	13.86	5.85	3.19	9.05	9.85	10.6	13.49
2016-11-04	4.94	4.73	12.69	7.44	9	14.4	6.87	32.65	16.59	10.92	10.78	28.09	6.86	14.43	8.13	4.23	9.53	7.36	14.14	20.64	27.17	13.17	9.13	14.72	16.07	13.15	20.18	8.17	9.09	11.15	22.12	15.54	10.23	7.85	31.66	10.17	6.67	12.3	9.57	8.96	13.13	18.59	13.86	5.87	3.22	8.75	9.87	10.57	13.45
2016-11-07	4.95	4.77	12.67	7.74	8.96	14.88	7.01	33.27	16.65	11.02	10.74	28.03	6.85	14.43	8.07	4.26	9.73	7.61	14.23	20.9	27.11	13.4	9.13	14.67	16.17	13.12	19.85	8.25	9.13	11.45	22.28	15.56	10.18	8.27	31.55	10.4	6.59	12.16	9.48	9.16	13.16	18.63	13.86	5.86	3.34	8.77	10.13	10.46	13.47
2016-11-08	4.97	4.85	12.69	7.72	8.97	14.71	7.34	34.38	16.35	10.98	10.81	28.25	6.9	14.43	8.25	4.25	9.69	7.64	14.22	20.87	27.43	13.37	9.17	14.61	16.93	13.15	19.68	8.22	9.6	11.7	22.38	15.7	10.21	8.34	31.79	10.47	6.59	12.46	9.62	9.09	13.44	19.45	13.86	5.89	3.34	8.86	10.16	10.7	13.42
2016-11-09	4.93	4.92	12.59	7.74	9.13	14.51	7.39	33.9	15.8	11.24	10.66	29.66	6.85	14.43	8.1	4.24	9.55	7.54	14.09	20.63	27.24	13.29	9.09	14.28	17.49	12.87	19.18	8.16	9.55	11.5	22.52	15.72	10.61	8.78	31.12	10.15	6.49	12.32	9.53	8.94	13.21	19.01	13.86	5.81	3.46	8.78	10.04	10.47	13.34
2016-11-10	4.99	4.92	13.11	7.92	9.35	14.72	7.35	34.21	16.04	11.28	11.47	29.73	6.89	14.43	8.31	4.31	9.65	7.55	14.1	20.86	27.9	13.49	9.24	14.45	17.49	13.09	20.26	8.25	9.95	11.72	23.08	16.12	10.94	9.17	34.23	10.61	6.59	12.45	9.64	9.35	13.61	19.18	13.86	5.89	3.46	8.91	10.27	11.08	13.6
2016-11-11	5.01	4.92	13.11	7.87	9.36	14.81	7.37	33.85	17	11.16	11.41	30.05	7	14.43	8.47	4.37	9.66	7.47	14.17	20.95	27.84	13.85	9.3	15.29	17.33	13.2	20.66	8.52	10.39	11.87	23.82	16.04	10.85	9.16	34.71	11.11	6.59	12.83	9.67	9.32	14.05	19.94	13.86	6	3.58	8.93	10.53	10.98	14.22
2016-11-14	5.02	4.88	12.96	7.73	9.47	14.53	7.3	34.5	17.21	11.45	11.36	29.91	6.92	14.43	8.4	4.44	9.73	7.63	14.14	20.57	28.09	13.66	9.36	14.94	17.26	13.14	20.62	8.34	11.02	11.97	24.17	16.08	10.71	8.8	34.83	10.88	6.58	13.65	9.67	9.64	13.69	19.53	13.86	6.02	3.55	9	10.69	10.84	14.04
2016-11-15	4.99	4.88	13	7.72	9.3	14.4	7.34	35.78	16.9	11.43	11.76	31.33	6.95	14.43	8.34	4.41	9.87	7.76	14.14	20.79	27.86	13.74	9.33	15.5	17.38	13.68	20.47	8.41	11.17	11.9	23.78	15.95	10.75	8.86	35.9	10.8	6.78	13.5	9.76	9.49	13.77	19.46	13.86	5.99	3.49	9.33	10.63	11.04	14
2016-11-16	4.99	4.91	13.1	7.62	9.29	14.47	7.25	35.74	16.8	11.26	11.61	32.02	6.92	14.43	8.33	4.41	9.97	7.72	14.7	20.72	27.72	13.65	9.31	15.57	17.16	13.58	20.37	8.54	10.87	11.74	23.69	15.87	10.61	8.78	35.91	11.27	6.95	13.01	9.71	9.56	13.97	19.5	13.86	6.02	3.49	9.17	10.47	10.97	14.3
2016-11-17	4.99	4.86	12.91	7.62	9.34	14.42	7.45	35.9	16.81	11.17	11.43	32.35	6.93	14.43	8.5	4.45	9.87	7.73	14.45	20.6	27.74	13.69	9.26	15.17	16.87	13.58	20.06	8.55	10.72	11.72	23.45	15.75	10.62	8.74	35.67	11.54	6.97	13.23	9.65	9.56	13.9	19.45	13.86	6	3.48	9.09	10.59	11.11	14.25
2016-11-18	4.96	4.89	13.19	7.5	9.29	14.59	7.5	35.93	16.44	11.04	11.37	31.88	6.84	14.43	8.43	4.48	10.19	7.74	14.4	20.55	27.61	13.49	9.26	15	17.31	13.6	20.09	8.43	10.62	11.98	23.51	15.79	10.63	8.52	35.89	11.21	6.9	13.79	9.6	9.5	14.07	19.34	13.86	5.95	3.57	8.9	10.44	10.87	14.12
2016-11-21	5.02	4.88	13.19	7.54	9.24	14.77	7.48	35.82	16.57	11.08	11.29	31.41	6.84	14.43	8.4	4.45	10.13	7.5	14.28	20.38	27.61	13.69	9.27	14.9	17.05	13.66	19.57	8.28	10.65	11.75	23.5	15.75	10.78	8.6	35.57	11.44	7	13.1	9.58	9.41	14.3	19.49	13.86	6.08	3.57	8.79	10.47	10.89	15.11
2016-11-22	5.09	4.96	13.58	7.7	9.36	15.85	7.55	35.34	16.81	11.16	11.32	32.98	6.84	14.43	8.39	4.54	10.09	7.6	14.3	20.44	27.84	13.88	9.36	14.88	17.09	13.69	20.48	8.28	10.47	11.8	23.61	15.88	10.89	8.68	36.43	11.31	7.14	13	9.64	10.03	14.21	19.65	13.86	6.22	3.56	8.94	10.58	11.05	15.15
2016-11-23	5.09	4.85	13.57	7.61	9.2	16.21	7.45	35.42	16.44	10.91	11.22	33.02	6.9	14.43	8.54	4.48	9.97	7.58	14.3	20.69	27.86	13.68	9.52	14.59	16.9	13.69	21.85	8.32	10.21	11.81	22.9	16.09	10.76	8.45	36.19	11.1	6.95	12.75	9.68	10.52	13.94	19.11	13.86	6.11	3.58	8.89	10.38	11.23	15.17
2016-11-24	5.07	4.84	13.4	7.66	9.26	16.84	7.51	35.05	16.96	10.84	11.25	33.76	6.97	14.43	8.39	4.51	9.95	8.2	14.32	21.23	28	14.2	9.5	14.61	16.41	13.56	21.43	8.35	10.22	11.81	22.71	15.8	10.6	8.38	36.48	11.59	6.87	12.82	9.61	10.54	14.47	19.21	13.86	6.11	3.65	8.69	10.36	10.99	14.54
2016-11-25	5.1	4.79	13.37	7.46	9.22	16.67	7.44	34.97	17.28	10.96	11.46	35.41	6.89	14.43	8.34	4.5	9.81	8.05	14.26	21.05	28.57	14.03	9.42	14.68	16.57	13.41	21.31	8.35	10.35	11.81	23.11	15.78	10.72	8.3	35.85	11.49	7	12.83	9.56	10.67	14.51	18.54	13.86	6.11	3.69	8.78	10.52	10.9	14.09
2016-11-28	5.14	4.8	13.37	7.45	9.34	16.48	7.37	34.58	17.11	11.17	11.44	37.18	6.86	14.43	8.21	4.53	9.99	7.73	14.47	20.83	28.33	14.22	9.41	15.57	16.61	13.57	21.95	8.22	10.33	11.76	22.74	15.74	10.67	8.33	35.09	11.86	6.88	12.87	9.5	10.45	13.98	18.23	13.86	6.19	3.64	8.77	10.42	10.91	14.21
2016-11-29	5.23	4.74	13.06	7.33	9.22	16.65	7.39	33.64	16.84	11.01	11.63	39.04	6.8	14.43	8.1	4.5	9.79	7.74	14.35	20.97	27.74	13.93	9.57	15.06	16.4	13.31	21.15	8.15	10.06	11.79	22.04	15.85	10.31	8.11	35.1	11.57	6.84	12.7	9.42	10.38	13.72	17.27	13.86	6.22	3.5	8.72	10.14	10.6	13.71
2016-11-30	5.12	4.7	12.94	7.17	9.03	15.85	7.43	33.65	16.85	11.14	11.34	37.09	6.68	14.43	8.11	4.41	9.85	7.26	14.52	20.87	28.08	14.01	9.48	14.5	16.34	13.34	20.39	8.09	9.9	11.48	21.98	15.53	10.33	8.06	34.64	11.11	6.95	12.3	9.48	10.06	13.72	17.33	13.86	6.11	3.39	9.08	10.31	10.49	13.66
2016-12-01	5.27	4.75	12.98	7.23	9.04	16.02	7.58	33.37	16.9	11.15	11.19	35.24	6.71	14.43	8.13	4.46	9.89	7.29	14.57	20.88	28.01	13.88	9.79	14.54	16.94	13.58	20.55	8.19	9.62	11.48	22.22	15.38	10.61	8.09	34.85	11.13	7.03	12.2	9.51	10.2	13.86	17.08	13.86	6.22	3.43	9.12	10.11	10.46	13.52
2016-12-02	5.5	4.65	12.66	7.11	8.89	15.28	7.52	33.61	16.32	10.76	10.93	33.52	6.71	14.43	7.86	4.49	9.72	7.15	14.51	20.85	27.66	13.31	9.82	14.19	16.18	13.26	20.11	8.15	8.96	11.52	22.29	15.36	10.72	7.93	34.48	10.71	6.95	12.28	9.28	9.56	13.49	16.91	13.86	6.3	3.37	8.79	9.9	10.05	12.88
2016-12-05	5.37	4.63	12.71	7.06	8.83	15.35	7.68	34.49	15.26	10.54	10.95	31.84	6.7	15.87	7.84	4.44	9.64	7.18	14.83	20.42	27.5	13.21	9.85	13.93	15.91	13.04	20.29	8.09	8.69	11.32	21.63	15.15	10.78	7.95	33.95	10.53	6.9	12.21	9.25	9.61	13.16	15.22	13.86	6.23	3.39	8.59	9.77	10.05	13.09
2016-12-06	5.3	4.64	12.82	7.12	8.84	15.8	8.03	34.69	15.65	10.51	10.89	32.07	6.7	16.53	7.9	4.46	9.68	7.3	14.74	20.73	27.3	13.08	9.68	14	16	13.12	19.87	8.22	9.05	11.39	21.86	15.11	10.87	7.97	33.92	10.49	6.93	12.38	9.28	9.87	13.17	14.98	13.86	6.2	3.34	8.68	9.8	10.07	13.3
2016-12-07	5.31	4.72	12.83	7.24	8.97	16.44	8.02	35.14	15.93	10.62	10.96	32.52	6.73	18.18	8.2	4.47	9.79	7.35	14.86	21.04	27.52	13.22	9.65	14.15	15.98	13.31	20.25	8.27	8.89	11.51	22.17	15.25	10.89	8.11	34.58	10.75	7.2	12.93	9.34	10.1	13.31	14.98	13.86	6.16	3.36	8.73	10.05	10.19	13.32
2016-12-08	5.3	4.7	12.67	7.2	8.92	16.44	7.98	35.26	15.69	10.53	10.93	30.89	6.75	17.37	8.11	4.53	9.74	7.41	14.63	20.68	27.39	13.19	9.68	13.96	15.86	13.94	20.86	8.45	8.91	11.86	22.08	15.06	11.07	8.04	34.45	10.82	7.12	12.84	9.23	10.1	13.38	14.82	13.86	6.1	3.4	9.1	9.97	10.23	13.27
2016-12-09	5.41	4.73	12.57	7.22	8.94	16.24	7.83	36.37	16.12	10.49	10.84	29.39	6.7	17.67	8.11	4.52	9.75	7.38	14.54	20.58	27.43	13.27	9.58	13.89	15.6	14.18	20.85	8.3	9.01	11.91	21.74	15.07	11.11	8.13	34.95	11.09	7.08	12.78	9.15	10.25	13.36	14.85	13.86	6.14	3.39	9.07	9.99	10.21	12.7
2016-12-12	5.46	4.52	11.94	6.74	8.58	15.18	7.48	33.66	15.41	10.03	10.39	29.25	6.5	16.82	7.78	4.43	9.36	6.79	14	20.05	26.87	12.42	9.44	12.73	14.28	13.75	19.53	8.2	8.62	11.87	21.1	14.27	10.58	7.47	33.83	10.9	6.77	12.97	8.53	9.53	12.49	13.44	13.86	6.14	3.3	9.98	9.38	9.65	11.48
2016-12-13	5.51	4.57	11.91	6.84	8.66	15.57	7.48	33.88	15.44	10.06	10.15	30.71	6.76	17.29	7.77	4.75	9.23	6.9	14.13	20.05	26.68	12.48	9.36	12.84	14.32	14.25	19.9	8.49	8.82	12.6	20.98	14.13	10.57	7.59	34.08	11.72	6.77	13.39	8.64	10.13	12.85	13.61	13.86	6.41	3.41	10.98	9.44	9.76	11.55
2016-12-14	5.63	4.58	11.89	6.92	9	16.02	7.29	33.27	15.01	10.14	10.02	32.22	6.78	17.79	7.76	4.84	9.26	7.05	14.09	20.25	26.6	12.67	9.34	12.67	14.42	13.97	20.37	8.92	8.95	12.81	21.55	14.1	11.21	7.68	36.58	11.64	6.63	13.01	8.59	10.43	13.73	13.94	13.86	6.45	3.75	12.08	9.52	9.88	11.68
2016-12-15	5.45	4.58	11.98	7.05	9.02	15.7	7.49	33.35	14.71	10.16	10.03	33.14	6.81	18.24	7.88	4.85	9.38	7.19	14.14	20.13	26.71	12.65	9.39	12.75	14.52	14.19	20.22	8.97	9.34	12.73	21.89	14.17	11.32	8	36.45	11.79	6.7	13.47	8.74	10.53	13.9	14	13.86	6.5	3.69	13.29	9.47	9.97	12.12
2016-12-16	5.51	4.64	12.04	7.05	9.14	15.61	7.57	33.86	14.6	10.25	10.06	33.98	6.95	19.04	8.04	4.87	9.4	7.28	14.12	20.39	26.69	12.79	9.34	13.24	14.91	14.13	20.41	8.92	9.49	12.84	22.58	14.12	11.21	8.04	36.44	11.63	6.7	13.51	8.85	10.68	13.79	14.33	13.86	6.46	3.65	13.29	10.42	10.13	12.21
2016-12-19	5.52	4.69	12.18	7.14	9.65	16.65	7.63	34.7	14.64	10.22	10.03	32.28	7.08	17.82	8.29	4.9	9.41	7.27	14.2	20.4	26.68	12.9	9.28	13.12	14.71	15	21.34	9.12	9.27	13.07	22.62	14.27	11.38	8.16	36.71	11.81	6.76	13.35	8.86	10.95	14.4	14.3	13.86	6.43	3.84	13.29	10.83	10.17	12.24
2016-12-20	5.46	4.69	12.08	7.14	9.69	16.42	7.54	34.22	14.31	10.22	10.24	30.67	7.07	17.3	8.26	4.76	9.51	7.26	14.09	20.37	26.51	12.87	9.34	13.19	14.76	14.76	21.24	8.89	9.3	12.76	22.53	14.17	11.09	8.14	36.58	11.29	6.79	13.02	8.72	10.61	14.49	14.08	13.86	6.28	3.73	11.96	10.46	10.29	12.45
2016-12-21	5.56	4.7	12.29	7.15	9.71	16.56	7.66	34.64	14.49	10.45	10.47	31.97	7.02	17.43	8.27	4.85	9.54	7.27	14.2	21.26	26.63	13.04	9.39	13.27	14.89	14.95	21.06	9.08	9.41	12.87	22.67	14.34	11.89	8.21	37	12.23	6.77	13.28	8.81	10.62	14.38	14.13	13.86	6.56	3.7	11.42	10.47	10.29	12.44
2016-12-22	5.64	4.68	12.3	7.1	9.67	16.61	7.74	34.43	14.33	10.47	10.36	31	6.95	19.17	8.57	4.9	9.5	7.31	14.34	21.62	26.57	13.29	9.35	13.05	15.11	14.99	20.61	9.22	9.5	13.5	22.24	14.45	12	8.19	36.82	12.35	6.72	13.97	8.92	10.61	14.34	13.91	13.86	6.68	3.78	11.99	10.55	10.35	12.52
2016-12-23	5.64	4.65	12.31	6.97	9.54	16.23	7.81	34.06	14.4	10.39	10.13	31.32	7.1	17.41	8.47	4.88	9.28	7.14	14.26	21.62	26.69	13.04	9.3	12.8	14.72	14.6	20.49	9.12	9.48	13.51	22.36	14.28	11.71	8.19	36.44	12.13	6.75	13.74	8.86	10.68	14.07	13.46	13.86	6.63	3.82	11.15	10.16	10.19	12.62
2016-12-26	5.67	4.66	12.34	7.04	9.97	16.16	7.81	33.98	14.77	10.46	10.09	29.75	7.3	17.65	8.37	4.8	9.43	7.17	14.39	21.66	26.66	12.95	9.31	13	15.07	14.21	20.02	9.44	9.32	13.48	22.22	14.29	11.77	8.37	36.02	12.13	6.85	13.82	8.92	10.54	14.5	13.58	13.86	6.66	3.88	11.79	10.32	10.17	12.78
2016-12-27	5.56	4.7	12.34	7.09	9.76	15.63	7.67	33.64	14.85	10.37	10.1	29.24	7.37	19.42	8.45	4.78	9.46	7.35	14.5	21.67	26.77	13.19	9.24	13.27	15.1	14.29	19.95	9.38	9.64	13.28	23.06	14.24	11.77	8.24	37.09	12.14	6.8	13.48	9.02	10.42	14.42	13.69	13.86	6.65	3.88	12.97	10.44	10.59	12.9
2016-12-28	5.55	4.72	12.3	7.09	9.71	15.4	7.56	33.77	14.98	10.31	9.99	29.68	7.34	20.62	8.34	4.74	9.56	7.42	14.5	21.58	26.99	13.1	9.24	13.24	14.99	13.94	19.81	9.39	9.46	12.96	22.93	14.23	12.15	8.11	37.58	11.79	7.03	13.21	8.9	10.15	14.42	13.42	13.86	6.57	3.93	13	10.66	10.43	12.64
2016-12-29	5.41	4.63	12.29	7.07	9.55	15.13	7.68	33.79	14.88	10.42	9.82	29.55	7.34	20.28	8.32	4.64	9.58	7.36	14.37	21.31	26.91	12.82	9.13	13.03	14.91	13.87	19.52	9.38	9.39	12.93	22.66	14.01	11.97	8.16	36.53	11.7	6.95	13.67	8.74	10.19	14.05	13.56	13.86	6.45	3.83	13.1	10.41	10.39	12.58
2016-12-30	5.41	4.63	12.44	7.14	9.49	15.21	7.78	33.85	14.97	10.58	9.84	30.2	7.25	19.65	9.15	4.67	9.61	7.48	14.39	21.53	27.11	13.12	9.21	13.42	14.91	13.94	19.74	9.39	9.39	13.25	22.49	14.15	11.9	8.52	37.87	11.66	7.08	13.64	8.75	10.24	14.59	13.44	13.86	6.44	3.84	11.79	10.63	10.56	12.55
[truncated: 231 more columns]
